# Supplementary material for: Organization of Squamata (Reptilia) assemblages in Mediterranean archipelagos
Source: Ecol Evol. 2020 Jan 22;10(3):1592–601. doi: 10.1002/ece3.6013 (PMC7029066; doi:10.1002/ece3.6013)
Supplement: Supplementary file 1 [file ECE3-10-1592-s001.xlsx]

## Sheet: Sheet1
	LAT	LON	Subregion	Km2	distance mainland	distance island	Elevation	Reference
Alboran	35.9392	-3.03554	ALB	0.07	52	52	13	Paracuellos, M., González-Miras, E., Rodríquez, A., Alesina, J. J. & Nevado, J. C. (2005). Sobre la presencia de gecónidos (Squamata: Gekkota: Gekkonidae) en la isla de Alborán (Mediterráneo Occidental). Zoologica baetica, 16, 141-146.
Congreso	35.179	-2.44095	ALB	0.25	3.28	3.28	91	Pleguezuelos, J. M., Márquez, R., & Lizana, M. (2004). Atlas y libro rojo de los anfibios y reptiles de España. Madrid: Organismo Autónomo de Parques Nacionales.
Isabel II	35.1819	-2.4298	ALB	0.14	3.28	3.28	26	Pleguezuelos, J. M., Márquez, R., & Lizana, M. (2004). Atlas y libro rojo de los anfibios y reptiles de España. Madrid: Organismo Autónomo de Parques Nacionales.
Mar	35.2176	-3.90062	ALB	0.01	0.44	0.44	5	Pleguezuelos, J. M., Márquez, R., & Lizana, M. (2004). Atlas y libro rojo de los anfibios y reptiles de España. Madrid: Organismo Autónomo de Parques Nacionales.
Peñón de Alhucemas	35.2134	-3.88914	ALB	0.015	0.6	0.6	15	Pleguezuelos, J. M., Márquez, R., & Lizana, M. (2004). Atlas y libro rojo de los anfibios y reptiles de España. Madrid: Organismo Autónomo de Parques Nacionales.
Rey	35.1805	-2.42317	ALB	0.11	3.28	3.28	12	Pleguezuelos, J. M., Márquez, R., & Lizana, M. (2004). Atlas y libro rojo de los anfibios y reptiles de España. Madrid: Organismo Autónomo de Parques Nacionales.
Tierra	35.2151	-3.90249	ALB	0.01	0.13	0.13	5	Mayol, J. (1997). Biogeografía de los Anfibios y Reptiles de las Islas Baleares. Distribución y Biogeografía de los Anfibios y Reptiles en España y Portugal, 10, 371-379.
Addaia Gran	40.0168	4.21077	BAL	0.084	220	0.15	22	Mayol, J. (1997). Biogeografía de los Anfibios y Reptiles de las Islas Baleares. Distribución y Biogeografía de los Anfibios y Reptiles en España y Portugal, 10, 371-379.
Addaia Petita	40.0199	4.20905	BAL	0.05	220	0.469	7.8	Mayol, J. (1997). Biogeografía de los Anfibios y Reptiles de las Islas Baleares. Distribución y Biogeografía de los Anfibios y Reptiles en España y Portugal, 10, 371-379.
Alcanada	39.8355	3.17055	BAL	0.022	184	0.11	8.5	Mayol, J. (1997). Biogeografía de los Anfibios y Reptiles de las Islas Baleares. Distribución y Biogeografía de los Anfibios y Reptiles en España y Portugal, 10, 371-379.
Binicodrell Gros	39.916	4.03009	BAL	0.005	240	0.017	6.1	Mayol, J. (1997). Biogeografía de los Anfibios y Reptiles de las Islas Baleares. Distribución y Biogeografía de los Anfibios y Reptiles en España y Portugal, 10, 371-379.
Bledes (Menorca)	40.0681	4.03138	BAL	0.0375	220	0.121	61.5	Mayol, J. (1997). Biogeografía de los Anfibios y Reptiles de las Islas Baleares. Distribución y Biogeografía de los Anfibios y Reptiles en España y Portugal, 10, 371-379.
Bosc	38.9688	1.21707	BAL	0.18	88	0.51	67	Pinya, S., & Carretero, M. A. (2011). The Balearic herpetofauna: a species update and a review on the evidence. Acta Herpetologica, 6, 59-80.
Cabrera	39.1381	2.94428	BAL	15.7	239	13.7	172	Mayol, J. (1997). Biogeografía de los Anfibios y Reptiles de las Islas Baleares. Distribución y Biogeografía de los Anfibios y Reptiles en España y Portugal, 10, 371-379.
Cala Salada	39.0112	1.29331	BAL	0.0063	89	0.069	25.7	Mayol, J. (1997). Biogeografía de los Anfibios y Reptiles de las Islas Baleares. Distribución y Biogeografía de los Anfibios y Reptiles en España y Portugal, 10, 371-379.
Canar	39.0018	1.58698	BAL	0.01	125	0.384	24	Mayol, J. (1997). Biogeografía de los Anfibios y Reptiles de las Islas Baleares. Distribución y Biogeografía de los Anfibios y Reptiles en España y Portugal, 10, 371-379.
Caragoler	38.8269	1.40745	BAL	0.0025	102	0.522	5.7	Mayol, J. (1997). Biogeografía de los Anfibios y Reptiles de las Islas Baleares. Distribución y Biogeografía de los Anfibios y Reptiles en España y Portugal, 10, 371-379.
Colomer	39.9452	3.13092	BAL	0.028	180	0.059	102	Mayol, J. (1997). Biogeografía de los Anfibios y Reptiles de las Islas Baleares. Distribución y Biogeografía de los Anfibios y Reptiles en España y Portugal, 10, 371-379.
Conills (Calvià)	39.5023	2.45579	BAL	0.011	187	0.125	5	Mayol, J. (1997). Biogeografía de los Anfibios y Reptiles de las Islas Baleares. Distribución y Biogeografía de los Anfibios y Reptiles en España y Portugal, 10, 371-379.
Dau Gran	38.8902	1.45167	BAL	0.0012	105	1.79	12	Mayol, J. (1997). Biogeografía de los Anfibios y Reptiles de las Islas Baleares. Distribución y Biogeografía de los Anfibios y Reptiles en España y Portugal, 10, 371-379.
de l'Aire	39.8012	4.2915	BAL	0.32	240	1.2	1	Mayol, J. (1997). Biogeografía de los Anfibios y Reptiles de las Islas Baleares. Distribución y Biogeografía de los Anfibios y Reptiles en España y Portugal, 10, 371-379.
del Rei	39.8864	4.28731	BAL	0.04	240	0.25	12	Mayol, J. (1997). Biogeografía de los Anfibios y Reptiles de las Islas Baleares. Distribución y Biogeografía de los Anfibios y Reptiles en España y Portugal, 10, 371-379.
dels Conills	39.1843	2.96345	BAL	1.44	250	1.3	104	Mayol, J. (1997). Biogeografía de los Anfibios y Reptiles de las Islas Baleares. Distribución y Biogeografía de los Anfibios y Reptiles en España y Portugal, 10, 371-379.
d'en Caldes	39.1022	1.46243	BAL	0.0225	90	0.005	19.7	Mayol, J. (1997). Biogeografía de los Anfibios y Reptiles de las Islas Baleares. Distribución y Biogeografía de los Anfibios y Reptiles en España y Portugal, 10, 371-379.
d'en Colom	39.9598	4.27945	BAL	0.63	230	0.28	36	Mayol, J. (1997). Biogeografía de los Anfibios y Reptiles de las Islas Baleares. Distribución y Biogeografía de los Anfibios y Reptiles en España y Portugal, 10, 371-379.
des Rovells	40.0444	4.13737	BAL	0.00315	220	0.05	5	Mayol, J. (1997). Biogeografía de los Anfibios y Reptiles de las Islas Baleares. Distribución y Biogeografía de los Anfibios y Reptiles en España y Portugal, 10, 371-379.
Dos Colls	39.122	2.93596	BAL	0.0051	240	0.66	35	Mayol, J. (1997). Biogeografía de los Anfibios y Reptiles de las Islas Baleares. Distribución y Biogeografía de los Anfibios y Reptiles en España y Portugal, 10, 371-379.
Es Penjats	38.8164	1.41063	BAL	0.08	104	1.53	6	Mayol, J. (1997). Biogeografía de los Anfibios y Reptiles de las Islas Baleares. Distribución y Biogeografía de los Anfibios y Reptiles en España y Portugal, 10, 371-379.
Es Vedrà	38.8666	1.19784	BAL	0.72	85	1.83	413	Salvador, A., & Pérez-Mellado, V.(1984). The amphibians and reptiles of the Pityusic Islands. In: Biogeography and Ecology of the Pityusic Islands (pp. 429-439). Dordrecht: Springer.
Escull Vermell	38.9825	1.16141	BAL	0.00176	88	5.61	23	Mayol, J. (1997). Biogeografía de los Anfibios y Reptiles de las Islas Baleares. Distribución y Biogeografía de los Anfibios y Reptiles en España y Portugal, 10, 371-379.
Espardell	38.7974	1.47689	BAL	0.56	100	4.66	28	Mayol, J. (1997). Biogeografía de los Anfibios y Reptiles de las Islas Baleares. Distribución y Biogeografía de los Anfibios y Reptiles en España y Portugal, 10, 371-379.
Esponja	39.1951	2.96545	BAL	0.0044	244	3.39	23	Mayol, J. (1997). Biogeografía de los Anfibios y Reptiles de las Islas Baleares. Distribución y Biogeografía de los Anfibios y Reptiles en España y Portugal, 10, 371-379.
Fonoll Gros	39.1483	2.96377	BAL	0.0037	241	0.05	13	Mayol, J. (1997). Biogeografía de los Anfibios y Reptiles de las Islas Baleares. Distribución y Biogeografía de los Anfibios y Reptiles en España y Portugal, 10, 371-379.
Fora	39.1209	2.94021	BAL	0.0017	240	0.67	24	Mayol, J. (1997). Biogeografía de los Anfibios y Reptiles de las Islas Baleares. Distribución y Biogeografía de los Anfibios y Reptiles en España y Portugal, 10, 371-379.
Foradada	39.2067	2.97911	BAL	0.016	244	5.13	17	Pinya, S., & Carretero, M. A. (2011). The Balearic herpetofauna: a species update and a review on the evidence. Acta Herpetologica, 6, 59-80.
Formentera	38.697	1.42368	BAL	83	100	8	119	Mayol, J. (1997). Biogeografía de los Anfibios y Reptiles de las Islas Baleares. Distribución y Biogeografía de los Anfibios y Reptiles en España y Portugal, 10, 371-379.
Formentor	39.921	3.14685	BAL	0.12	180	0.109	42	Mayol, J. (1997). Biogeografía de los Anfibios y Reptiles de las Islas Baleares. Distribución y Biogeografía de los Anfibios y Reptiles en España y Portugal, 10, 371-379.
Frare	38.9569	1.18902	BAL	0.005	87	2.17	25	Mayol, J. (1997). Biogeografía de los Anfibios y Reptiles de las Islas Baleares. Distribución y Biogeografía de los Anfibios y Reptiles en España y Portugal, 10, 371-379.
Gastabi	38.7741	1.41694	BAL	0.013	103	1.35	4.5	Mayol, J. (1997). Biogeografía de los Anfibios y Reptiles de las Islas Baleares. Distribución y Biogeografía de los Anfibios y Reptiles en España y Portugal, 10, 371-379.
Gavina	39.3339	2.98887	BAL	0.004	173	0.04	1	Mayol, J. (1997). Biogeografía de los Anfibios y Reptiles de las Islas Baleares. Distribución y Biogeografía de los Anfibios y Reptiles en España y Portugal, 10, 371-379.
Guardis	39.3104	3.00129	BAL	0.025	231	0.31	1	Mayol, J. (1997). Biogeografía de los Anfibios y Reptiles de las Islas Baleares. Distribución y Biogeografía de los Anfibios y Reptiles en España y Portugal, 10, 371-379.
Hort	38.8899	1.21886	BAL	0.003	87	0.08	15.8	Pinya, S., & Carretero, M. A. (2011). The Balearic herpetofauna: a species update and a review on the evidence. Acta Herpetologica, 6, 59-80.
Ibiza	39.0067	1.447	BAL	577	88	82	475	Mayol, J. (1997). Biogeografía de los Anfibios y Reptiles de las Islas Baleares. Distribución y Biogeografía de los Anfibios y Reptiles en España y Portugal, 10, 371-379.
Imperial	39.1254	2.95912	BAL	0.03	240	0.08	70	Mayol, J. (1997). Biogeografía de los Anfibios y Reptiles de las Islas Baleares. Distribución y Biogeografía de los Anfibios y Reptiles en España y Portugal, 10, 371-379.
Llarga	38.9842	1.58364	BAL	0.03	119	0.45	1	Pinya, S., & Carretero, M. A. (2011). The Balearic herpetofauna: a species update and a review on the evidence. Acta Herpetologica, 6, 59-80.
Majorca	39.621	3.01611	BAL	3640	165	165	1445	Mayol, J. (1997). Biogeografía de los Anfibios y Reptiles de las Islas Baleares. Distribución y Biogeografía de los Anfibios y Reptiles en España y Portugal, 10, 371-379.
Malgrats	39.4983	2.45005	BAL	0.09	188	0.32	31	Mayol, J. (1997). Biogeografía de los Anfibios y Reptiles de las Islas Baleares. Distribución y Biogeografía de los Anfibios y Reptiles en España y Portugal, 10, 371-379.
Malvi Gran	38.8839	1.43459	BAL	0.0066	90	2	21	Mayol, J. (1997). Biogeografía de los Anfibios y Reptiles de las Islas Baleares. Distribución y Biogeografía de los Anfibios y Reptiles en España y Portugal, 10, 371-379.
Margalida	39.0496	1.31517	BAL	0.014	99	0.42	44	Pinya, S., & Carretero, M. A. (2011). The Balearic herpetofauna: a species update and a review on the evidence. Acta Herpetologica, 6, 59-80.
Menorca	39.9885	4.04906	BAL	694	201	37	358	Mayol, J. (1997). Biogeografía de los Anfibios y Reptiles de las Islas Baleares. Distribución y Biogeografía de los Anfibios y Reptiles en España y Portugal, 10, 371-379.
Moltona	39.3043	3.01064	BAL	0.06	235	0.33	3	Mayol, J. (1997). Biogeografía de los Anfibios y Reptiles de las Islas Baleares. Distribución y Biogeografía de los Anfibios y Reptiles en España y Portugal, 10, 371-379.
Murada	39.0922	1.43219	BAL	0.0175	88	0.172	31.1	Mayol, J. (1997). Biogeografía de los Anfibios y Reptiles de las Islas Baleares. Distribución y Biogeografía de los Anfibios y Reptiles en España y Portugal, 10, 371-379.
Na Bosc	38.9723	1.16578	BAL	0.031	84	4.42	39	Mayol, J. (1997). Biogeografía de los Anfibios y Reptiles de las Islas Baleares. Distribución y Biogeografía de los Anfibios y Reptiles en España y Portugal, 10, 371-379.
Na Carboner	40.0141	4.20412	BAL	0.008	216	0.15	1	Mayol, J. (1997). Biogeografía de los Anfibios y Reptiles de las Islas Baleares. Distribución y Biogeografía de los Anfibios y Reptiles en España y Portugal, 10, 371-379.
Na Gorra	38.9681	1.16548	BAL	0.016	84.4	4.36	29	Mayol, J. (1997). Biogeografía de los Anfibios y Reptiles de las Islas Baleares. Distribución y Biogeografía de los Anfibios y Reptiles en España y Portugal, 10, 371-379.
Na Plana (Bledes)	38.9794	1.16005	BAL	0.031	84	5.18	18	Mayol, J. (1997). Biogeografía de los Anfibios y Reptiles de las Islas Baleares. Distribución y Biogeografía de los Anfibios y Reptiles en España y Portugal, 10, 371-379.
Negra	38.903	1.44089	BAL	0.00375	88	0.128	9.5	Mayol, J. (1997). Biogeografía de los Anfibios y Reptiles de las Islas Baleares. Distribución y Biogeografía de los Anfibios y Reptiles en España y Portugal, 10, 371-379.
Negra Grossa	38.8161	1.40381	BAL	0.013	102.7	0.45	5	Mayol, J. (1997). Biogeografía de los Anfibios y Reptiles de las Islas Baleares. Distribución y Biogeografía de los Anfibios y Reptiles en España y Portugal, 10, 371-379.
Nitja	40.0927	4.07518	BAL	0.0825	220	0.48	18.5	Mayol, J. (1997). Biogeografía de los Anfibios y Reptiles de las Islas Baleares. Distribución y Biogeografía de los Anfibios y Reptiles en España y Portugal, 10, 371-379.
Pantaleu	39.5769	2.34779	BAL	0.025	176	0.18	8	Mayol, J. (1997). Biogeografía de los Anfibios y Reptiles de las Islas Baleares. Distribución y Biogeografía de los Anfibios y Reptiles en España y Portugal, 10, 371-379.
Plana (Cabrera)	39.1964	2.97307	BAL	0.056	247	3.65	22	Mayol, J. (1997). Biogeografía de los Anfibios y Reptiles de las Islas Baleares. Distribución y Biogeografía de los Anfibios y Reptiles en España y Portugal, 10, 371-379.
Pobra	39.2003	2.97341	BAL	0.029	244	4.07	24	Mayol, J. (1997). Biogeografía de los Anfibios y Reptiles de las Islas Baleares. Distribución y Biogeografía de los Anfibios y Reptiles en España y Portugal, 10, 371-379.
Porcs	38.7989	1.42265	BAL	0.0125	104	3.2	4	Mayol, J. (1997). Biogeografía de los Anfibios y Reptiles de las Islas Baleares. Distribución y Biogeografía de los Anfibios y Reptiles en España y Portugal, 10, 371-379.
Porros (Menorca)	40.0386	4.13886	BAL	0.0016	220	0.131	1.4	Mayol, J. (1997). Biogeografía de los Anfibios y Reptiles de las Islas Baleares. Distribución y Biogeografía de los Anfibios y Reptiles en España y Portugal, 10, 371-379.
Porros (Santa Margalida)	39.7546	3.18796	BAL	0.003	193	0.1	1	Mayol, J. (1997). Biogeografía de los Anfibios y Reptiles de las Islas Baleares. Distribución y Biogeografía de los Anfibios y Reptiles en España y Portugal, 10, 371-379.
Pouet	38.7539	1.43049	BAL	0.011	104	0.07	7.2	Mayol, J. (1997). Biogeografía de los Anfibios y Reptiles de las Islas Baleares. Distribución y Biogeografía de los Anfibios y Reptiles en España y Portugal, 10, 371-379.
Redona	38.9821	1.57779	BAL	0.015	120	0.75	1	Mayol, J. (1997). Biogeografía de los Anfibios y Reptiles de las Islas Baleares. Distribución y Biogeografía de los Anfibios y Reptiles en España y Portugal, 10, 371-379.
Redona (Cabrera)	39.1675	2.97677	BAL	0.107	247	0.8	56	Mayol, J. (1997). Biogeografía de los Anfibios y Reptiles de las Islas Baleares. Distribución y Biogeografía de los Anfibios y Reptiles en España y Portugal, 10, 371-379.
Redona (des Conills)	38.7512	1.43117	BAL	0.005	104	0.07	9.5	Mayol, J. (1997). Biogeografía de los Anfibios y Reptiles de las Islas Baleares. Distribución y Biogeografía de los Anfibios y Reptiles en España y Portugal, 10, 371-379.
Sa Conillera	38.986	1.21098	BAL	1.17	88.9	1.04	63	Salvador, A., & Pérez-Mellado, V.(1984). The amphibians and reptiles of the Pityusic Islands. In: Biogeography and Ecology of the Pityusic Islands (pp. 429-439). Dordrecht: Springer.
Sa Dragonera	39.5844	2.31346	BAL	2.97	173.3	0.94	360	Mayol, J. (1997). Biogeografía de los Anfibios y Reptiles de las Islas Baleares. Distribución y Biogeografía de los Anfibios y Reptiles en España y Portugal, 10, 371-379.
Sa Porrasa	39.5037	2.54538	BAL	0.05	195.3	0.39	18	Mayol, J. (1997). Biogeografía de los Anfibios y Reptiles de las Islas Baleares. Distribución y Biogeografía de los Anfibios y Reptiles en España y Portugal, 10, 371-379.
Sal Rosa	38.8717	1.40619	BAL	0.0088	103	0.13	4.8	Mayol, J. (1997). Biogeografía de los Anfibios y Reptiles de las Islas Baleares. Distribución y Biogeografía de los Anfibios y Reptiles en España y Portugal, 10, 371-379.
Sales	39.5296	2.57335	BAL	0.008	193	0.175	1	Mayol, J. (1997). Biogeografía de los Anfibios y Reptiles de las Islas Baleares. Distribución y Biogeografía de los Anfibios y Reptiles en España y Portugal, 10, 371-379.
Sargantana	40.0466	4.13643	BAL	0.0257	220	0.2	14.5	Mayol, J. (1997). Biogeografía de los Anfibios y Reptiles de las Islas Baleares. Distribución y Biogeografía de los Anfibios y Reptiles en España y Portugal, 10, 371-379.
Ses Bledes	39.1385	2.96192	BAL	0.0053	241	0.07	9	Mayol, J. (1997). Biogeografía de los Anfibios y Reptiles de las Islas Baleares. Distribución y Biogeografía de los Anfibios y Reptiles en España y Portugal, 10, 371-379.
Ses Rates (Ibiza)	38.8964	1.42313	BAL	0.01	104	0.41	12.5	Mayol, J. (1997). Biogeografía de los Anfibios y Reptiles de las Islas Baleares. Distribución y Biogeografía de los Anfibios y Reptiles en España y Portugal, 10, 371-379.
Ses Rates (Cabrera)	39.1327	2.92315	BAL	0.0039	240	0.105	8.5	Mayol, J. (1997). Biogeografía de los Anfibios y Reptiles de las Islas Baleares. Distribución y Biogeografía de los Anfibios y Reptiles en España y Portugal, 10, 371-379.
S'Espalmador	38.7849	1.42537	BAL	1.5	102.6	0.43	16	Mayol, J. (1997). Biogeografía de los Anfibios y Reptiles de las Islas Baleares. Distribución y Biogeografía de los Anfibios y Reptiles en España y Portugal, 10, 371-379.
S'Espartar	38.9589	1.19485	BAL	0.22	87.22	1.32	70	Mayol, J. (1997). Biogeografía de los Anfibios y Reptiles de las Islas Baleares. Distribución y Biogeografía de los Anfibios y Reptiles en España y Portugal, 10, 371-379.
S'Illeta	39.8173	2.70973	BAL	0.031	170	0.07	25	Mayol, J. (1997). Biogeografía de los Anfibios y Reptiles de las Islas Baleares. Distribución y Biogeografía de los Anfibios y Reptiles en España y Portugal, 10, 371-379.
S'Illot	39.8735	3.16206	BAL	0.002	180	0.02	7	Mayol, J. (1997). Biogeografía de los Anfibios y Reptiles de las Islas Baleares. Distribución y Biogeografía de los Anfibios y Reptiles en España y Portugal, 10, 371-379.
Tagomago	39.036	1.64415	BAL	0.65	126	1.64	113	Mayol, J. (1997). Biogeografía de los Anfibios y Reptiles de las Islas Baleares. Distribución y Biogeografía de los Anfibios y Reptiles en España y Portugal, 10, 371-379.
Teula	39.1258	2.9431	BAL	0.0058	238	0.13	35	Mayol, J. (1997). Biogeografía de los Anfibios y Reptiles de las Islas Baleares. Distribución y Biogeografía de los Anfibios y Reptiles en España y Portugal, 10, 371-379.
Toro	39.4623	2.47174	BAL	0.0063	175	0.511	29	Mayol, J. (1997). Biogeografía de los Anfibios y Reptiles de las Islas Baleares. Distribución y Biogeografía de los Anfibios y Reptiles en España y Portugal, 10, 371-379.
Tosqueta	40.0573	4.16818	BAL	0.0063	224	0.07	6.1	Mayol, J. (1997). Biogeografía de los Anfibios y Reptiles de las Islas Baleares. Distribución y Biogeografía de los Anfibios y Reptiles en España y Portugal, 10, 371-379.
Vedranell	38.868	1.21145	BAL	0.19	85	0.81	117	Mayol, J. (1997). Biogeografía de los Anfibios y Reptiles de las Islas Baleares. Distribución y Biogeografía de los Anfibios y Reptiles en España y Portugal, 10, 371-379.
Xarraca	39.1031	1.49452	BAL	0.00375	88	0.12	17.3	Mayol, J. (1997). Biogeografía de los Anfibios y Reptiles de las Islas Baleares. Distribución y Biogeografía de los Anfibios y Reptiles en España y Portugal, 10, 371-379.
Bijelac	42.7587	16.679	CAD	0.0049	39	2.53	5	Vervust, B., Grbac, I., Brecko, J., Tvrtković, N., & Van Damme, R. (2009). Distribution of reptiles and amphibians in the nature park Lastovo Archipelago: possible underlying biotic and abiotic causes. Natura Croatica: Periodicum Musei Historiae Naturalis Croatici, 18, 113-127.
Brac	43.3206	16.6105	CAD	394.57	6.7	6.7	780	Krystufek, B., & Kletecki, E. (2007). Biogeography of small terrestrial vertebrates on the Adriatic landbridge islands. Folia zoologica, 56, 225-234.
Cešvinica	42.7693	16.9826	CAD	0.604	25	2.11	32	Vervust, B., Grbac, I., Brecko, J., Tvrtković, N., & Van Damme, R. (2009). Distribution of reptiles and amphibians in the nature park Lastovo Archipelago: possible underlying biotic and abiotic causes. Natura Croatica: Periodicum Musei Historiae Naturalis Croatici, 18, 113-127.
Hvar	43.1606	16.6194	CAD	299.66	4.1	3.5	626	Krystufek, B., & Kletecki, E. (2007). Biogeography of small terrestrial vertebrates on the Adriatic landbridge islands. Folia zoologica, 56, 225-234.
Kolocep	42.6759	18.0095	CAD	2.44	1.29	0.95	91	This paper
Kopište	42.7537	16.7232	CAD	0.77	37	6.57	70	Vervust, B., Grbac, I., Brecko, J., Tvrtković, N., & Van Damme, R. (2009). Distribution of reptiles and amphibians in the nature park Lastovo Archipelago: possible underlying biotic and abiotic causes. Natura Croatica: Periodicum Musei Historiae Naturalis Croatici, 18, 113-127.
Korcula	42.9381	16.9152	CAD	276	1.5	1.5	568	Krystufek, B., & Kletecki, E. (2007). Biogeography of small terrestrial vertebrates on the Adriatic landbridge islands. Folia zoologica, 56, 225-234.
Lastovo	42.7562	16.8686	CAD	46.87	49	15.6	415	Vervust, B., Grbac, I., Brecko, J., Tvrtković, N., & Van Damme, R. (2009). Distribution of reptiles and amphibians in the nature park Lastovo Archipelago: possible underlying biotic and abiotic causes. Natura Croatica: Periodicum Musei Historiae Naturalis Croatici, 18, 113-127.
Lopud	42.6855	17.9502	CAD	4.63	2.36	2.36	214	Natural History Museum Belgrade (NHMBEO accession number 797)
Mljet	42.7468	17.5447	CAD	100.41	8.4	8.4	514	Jelić, D., Budinski, I., & Lauš, B. (2012). Distribution and conservation status of the batracho-and herpetofauna of the Croatian island of Mljet. Herpetozoa, 24, 165-178.
Mrcara	42.7669	16.7896	CAD	1.553	55	0.22	112	Vervust, B., Grbac, I., Brecko, J., Tvrtković, N., & Van Damme, R. (2009). Distribution of reptiles and amphibians in the nature park Lastovo Archipelago: possible underlying biotic and abiotic causes. Natura Croatica: Periodicum Musei Historiae Naturalis Croatici, 18, 113-127.
Pod Mrcaru	42.7799	16.7748	CAD	0.014	54.92	0.86	3	Vervust, B., Grbac, I., Brecko, J., Tvrtković, N., & Van Damme, R. (2009). Distribution of reptiles and amphibians in the nature park Lastovo Archipelago: possible underlying biotic and abiotic causes. Natura Croatica: Periodicum Musei Historiae Naturalis Croatici, 18, 113-127.
San Domino	42.1117	15.4859	CAD	2.26	24.5	24.5	109	Sindaco, R., Doria, G., Razzetti, E., & Bernini, F. (2006). Atlante degli Anfibi e Rettili d’Italia. Firenze: Polistampa
Šolta	43.3879	16.2856	CAD	58.98	10.1	0.75	238	Krystufek, B., & Kletecki, E. (2007). Biogeography of small terrestrial vertebrates on the Adriatic landbridge islands. Folia zoologica, 56, 225-234.
Srednji Vlašnik	42.7631	17.1134	CAD	0.05	23.52	9.9	8	Vervust, B., Grbac, I., Brecko, J., Tvrtković, N., & Van Damme, R. (2009). Distribution of reptiles and amphibians in the nature park Lastovo Archipelago: possible underlying biotic and abiotic causes. Natura Croatica: Periodicum Musei Historiae Naturalis Croatici, 18, 113-127.
Sušac	42.7666	16.5149	CAD	4.56	47.8	19.6	224	Vervust, B., Grbac, I., Brecko, J., Tvrtković, N., & Van Damme, R. (2009). Distribution of reptiles and amphibians in the nature park Lastovo Archipelago: possible underlying biotic and abiotic causes. Natura Croatica: Periodicum Musei Historiae Naturalis Croatici, 18, 113-127.
Vis	43.0388	16.1505	CAD	90.26	45.61	16.6	587	Krystufek, B., & Kletecki, E. (2007). Biogeography of small terrestrial vertebrates on the Adriatic landbridge islands. Folia zoologica, 56, 225-234.
Žirje	43.6524	15.6602	CAD	15.06	12.4	12.4	113	Laus, B. (2010). Prispevek k poznavanju favne plazilcev in dvozik otoka Zirje (Dalmacija, Hrvaska). Natura Sloveniae, 12, 61-63.
Adelfia	36.4217	26.6195	CAE	0.23	73.53	8.1	147	Chondropoulos, B. P. (1986). A checklist of the Greek reptiles. I. The lizards. Amphibia-Reptilia, 7, 217−235.
Adelphi (Sporades)	39.1118	23.9802	CAE	1.1	54.86	5.42	171	Chondropoulos, B. P. (1986). A checklist of the Greek reptiles. I. The lizards. Amphibia-Reptilia, 7, 217−235.
Agios Efstathios	36.7744	24.5817	CAE	0.1	109	0.61	19	Strachinis, I., & Roussos, S. A. (2016). Terrestrial herpetofauna of Limnos and Agios Efstratios (Northern Aegean, Greece), including new species records for Malpolon insignitus (Geoffroy Saint-Hilaire, 1827) and Pelobates syriacus Boettger, 1889. Herpetology Notes, 9, 237-248.
Agios Efstratios	39.5213	25.0139	CAE	43	86	34	299	Chondropoulos, B. P. (1986). A checklist of the Greek reptiles. I. The lizards. Amphibia-Reptilia, 7, 217−235.
Agios Georgios	36.7564	24.5769	CAE	0.13	109	2.34	15	Chondropoulos, B. P. (1986). A checklist of the Greek reptiles. I. The lizards. Amphibia-Reptilia, 7, 217−235.
Alonissos	39.2168	23.9123	CAE	64	42	4.23	471	Broggi, M. F. (2010). The herpetofauna of Alonissos (Northern Sporades, Greece)(Amphibia, Reptilia). Herpetozoa, 23, 71-78.
Amorgos	36.8519	25.8982	CAE	121	106	30.23	679	Chondropoulos, B. P. (1986). A checklist of the Greek reptiles. I. The lizards. Amphibia-Reptilia, 7, 217−235.
Anafi	36.3707	25.7726	CAE	38	144	22	575	Chondropoulos, B. P. (1986). A checklist of the Greek reptiles. I. The lizards. Amphibia-Reptilia, 7, 217−235.
Ananes	36.5137	24.1313	CAE	0.106	85	23	5	Chondropoulos, B. P. (1986). A checklist of the Greek reptiles. I. The lizards. Amphibia-Reptilia, 7, 217−235.
Andros	37.8375	24.8716	CAE	380	56	11	995	Chondropoulos, B. P. (1986). A checklist of the Greek reptiles. I. The lizards. Amphibia-Reptilia, 7, 217−235.
Ànidros	36.625	25.6837	CAE	1.2	147	17	177	Chondropoulos, B. P. (1986). A checklist of the Greek reptiles. I. The lizards. Amphibia-Reptilia, 7, 217−235.
Antimilos	36.7894	24.2376	CAE	8	94	9	650	Chondropoulos, B. P. (1986). A checklist of the Greek reptiles. I. The lizards. Amphibia-Reptilia, 7, 217−235.
Antiparos	37.0029	25.0487	CAE	35	115	1	299	Chondropoulos, B. P. (1986). A checklist of the Greek reptiles. I. The lizards. Amphibia-Reptilia, 7, 217−235.
Arkos	39.1505	23.5179	CAE	0.41	15	0.82	81	Grano, M., Cattaneo, C., & Cattaneo, A. (2013). First record of Hierophis gemonensis (Laurenti, 1768)(Reptilia Serpentes Colubridae) in the Aegean island of Tsougriá, Northern Sporades, Greece. Biodiversity Journal, 4, 553−556
Aspronisi (Skiathos)	39.1715	23.5207	CAE	0.18	15	0.36	71	Grano, M., Cattaneo, C., & Cattaneo, A. (2013). First record of Hierophis gemonensis (Laurenti, 1768)(Reptilia Serpentes Colubridae) in the Aegean island of Tsougriá, Northern Sporades, Greece. Biodiversity Journal, 4, 553−556
Aspronisi (Syros)	37.3927	24.9928	CAE	0.11	75	1.78	38	Chondropoulos, B. P. (1986). A checklist of the Greek reptiles. I. The lizards. Amphibia-Reptilia, 7, 217−235.
Astypalaia	36.5577	26.3165	CAE	97	80	40	473	Uhrin, M., & Benda, P. (2018). New records of Mediodactylus kotschyi and Hemidactylus turcicus (Squamata: Gekkonidae) from the Astypalea Island, Greece. Herpetology Notes, 11, 275-278.
Chamili	35.8637	26.2296	CAE	0.43	138	60	22	Chondropoulos, B. P. (1986). A checklist of the Greek reptiles. I. The lizards. Amphibia-Reptilia, 7, 217−235.
Delos	37.3915	25.2723	CAE	3.43	110	0.65	112	Chondropoulos, B. P. (1986). A checklist of the Greek reptiles. I. The lizards. Amphibia-Reptilia, 7, 217−235.
Despotiko	36.964	25.0035	CAE	7.8	116	0.76	187	Chondropoulos, B. P. (1986). A checklist of the Greek reptiles. I. The lizards. Amphibia-Reptilia, 7, 217−235.
Donoussa	37.1047	25.8148	CAE	13.6	125	15.9	385	Chondropoulos, B. P. (1986). A checklist of the Greek reptiles. I. The lizards. Amphibia-Reptilia, 7, 217−235.
Falkonera	36.8423	23.8866	CAE	1.24	71	30	188	Chondropoulos, B. P. (1986). A checklist of the Greek reptiles. I. The lizards. Amphibia-Reptilia, 7, 217−235.
Folegandros	36.6217	24.9138	CAE	32	135	10.4	455	Itescu, Y., Jamison, S., Slavenko, A., Tamar, K., Roussos, S.A., Foufopoulos, J., Meiri, S., & Pafilis, P. (2017). The herpetofauna of Folegandros Island (Cyclades, Greece). Herpetozoa, 29, 183-190.
Gaidouronisi (Paros)	37.1577	25.2679	CAE	0.14	120	0.47	30	Chondropoulos, B. P. (1986). A checklist of the Greek reptiles. I. The lizards. Amphibia-Reptilia, 7, 217−235.
Gioura	39.3929	24.1712	CAE	11.1	65	4	553	Chondropoulos, B. P. (1986). A checklist of the Greek reptiles. I. The lizards. Amphibia-Reptilia, 7, 217−235.
Gramvoussa (Amorgos)	36.808	25.746	CAE	0.867	133	0.6	88	Broggi, M. F. (2007). Herpetological notes on the island of Amorgos (Cyclades, Greece). Herpetozoa, 20, 94-96.
Gyaros	37.6124	24.7166	CAE	17.3	58	18	489	Chondropoulos, B. P. (1986). A checklist of the Greek reptiles. I. The lizards. Amphibia-Reptilia, 7, 217−235.
Ios	36.7161	25.3352	CAE	109	147	18	723	Chondropoulos, B. P. (1986). A checklist of the Greek reptiles. I. The lizards. Amphibia-Reptilia, 7, 217−235.
Irakleia	36.8397	25.4503	CAE	18.08	153	6	412	Chondropoulos, B. P. (1986). A checklist of the Greek reptiles. I. The lizards. Amphibia-Reptilia, 7, 217−235.
Kardiotissa	36.6291	25.0148	CAE	1.05	144	2.9	96	Chondropoulos, B. P. (1986). A checklist of the Greek reptiles. I. The lizards. Amphibia-Reptilia, 7, 217−235.
Kea	37.6155	24.3326	CAE	129	20	20	568	Grillitsch, H., & Tiedemann, F. (1984). Zur Herpetofauna der griechischen Inseln Kea, Spanopoula, Kithnos, Sifnos, Kitriani (Cycladen), Alonissos und Piperi (Nördliche Sporaden). Annalen des Naturhistorischen Museums in Wien. Serie B für Botanik und Zoologie, 7-28
Keros	36.8938	25.6498	CAE	15.2	143	10	432	Chondropoulos, B. P. (1986). A checklist of the Greek reptiles. I. The lizards. Amphibia-Reptilia, 7, 217−235.
Kimolos	36.8094	24.5508	CAE	36	103	1.21	364	Broggi, M. F. (2014). The herpetofauna of Kimolos (Milos Archipelago, Greece). Herpetozoa, 27, 102-103.
Kínaros	36.98	26.2904	CAE	4.577	85	20	278	Chondropoulos, B. P. (1986). A checklist of the Greek reptiles. I. The lizards. Amphibia-Reptilia, 7, 217−235.
Kitriani	36.9045	24.7263	CAE	0.9	86	0.35	81	Grillitsch, H., & Tiedemann, F. (1982). Zur Herpetofauna der griechischen Inseln Kea, Spanopoula, Kithnos, Sifnos, Kitriani (Cycladen), Alonissos und Piperi (Nördliche Sporaden). Annalen des Naturhistorischen Museums in Wien. Serie B für Botanik und Zoologie, 86, 7-28.
Koufonisia	36.9405	25.6084	CAE	5.77	4	4	114	Chondropoulos, B. P. (1986). A checklist of the Greek reptiles. I. The lizards. Amphibia-Reptilia, 7, 217−235.
Kyra Panagia	39.327	24.0738	CAE	25	61	6.98	302	Chondropoulos, B. P. (1986). A checklist of the Greek reptiles. I. The lizards. Amphibia-Reptilia, 7, 217−235.
Kythnos	37.3961	24.4288	CAE	100	38	12	336	Itescu, Y., Slavenko, A., Schwarz, R., Meiri, S., & Pafilis, P. (2016). A new island record for Chalcides ocellatus (FORSKAL, 1775) from Kythnos, Greece. Herpetozoa, 29, 98-100.
Lemnos	39.9362	25.1916	CAE	476	62	62	470	Broggi, M. F. (2018). The" wetland island" of Lemnos (Greece): herpetofauna and nature conservation. Herpetozoa, 30, 169-178.
Lévitha	37.0065	26.4596	CAE	9.121	70	30.5	131	Chondropoulos, B. P. (1986). A checklist of the Greek reptiles. I. The lizards. Amphibia-Reptilia, 7, 217−235.
Maragos	39.1505	23.4998	CAE	0.09	13.5	0.42	54	Grano, M., Cattaneo, C., & Cattaneo, A. (2013). First record of Hierophis gemonensis (Laurenti, 1768)(Reptilia Serpentes Colubridae) in the Aegean island of Tsougriá, Northern Sporades, Greece. Biodiversity Journal, 4, 553−556
Megali Fteno	36.3114	25.8005	CAE	0.07	151	3.85	6	Chondropoulos, B. P. (1986). A checklist of the Greek reptiles. I. The lizards. Amphibia-Reptilia, 7, 217−235.
Mesa Podia (Messa Diavatis, Skiros)	39.0039	24.4849	CAE	0.11	92	1.85	31	Chondropoulos, B. P. (1986). A checklist of the Greek reptiles. I. The lizards. Amphibia-Reptilia, 7, 217−235.
Milos	36.7114	24.4991	CAE	160	102	64	748	Broggi, M. F. (2000). Herpetological notes on the islands of Milos and Sifnos (Cyclades, Greece). Herpetozoa, 13, 89-93.
Mykonos	37.4484	25.3837	CAE	86	117.1	9	341	Chondropoulos, B. P. (1986). A checklist of the Greek reptiles. I. The lizards. Amphibia-Reptilia, 7, 217−235.
Naxos	37.0414	25.4961	CAE	428	145	145	1003	Chondropoulos, B. P. (1986). A checklist of the Greek reptiles. I. The lizards. Amphibia-Reptilia, 7, 217−235.
Nisidis Makares	37.0853	25.6962	CAE	0.9	134	6.9	95	Chondropoulos, B. P. (1986). A checklist of the Greek reptiles. I. The lizards. Amphibia-Reptilia, 7, 217−235.
Ofidoussa (Astipalea)	36.555	26.14	CAE	1.98	111	10.65	108	Chondropoulos, B. P. (1986). A checklist of the Greek reptiles. I. The lizards. Amphibia-Reptilia, 7, 217−235.
Ovriokastro (Paros)	37.1525	25.2961	CAE	0.13	124	0.85	42	Chondropoulos, B. P. (1986). A checklist of the Greek reptiles. I. The lizards. Amphibia-Reptilia, 7, 217−235.
Pachia	36.2713	25.8303	CAE	1.18	146.7	7.83	187	Chondropoulos, B. P. (1986). A checklist of the Greek reptiles. I. The lizards. Amphibia-Reptilia, 7, 217−235.
Palea Kameni	36.3967	25.3807	CAE	0.65	179	0.26	90	Chondropoulos, B. P. (1986). A checklist of the Greek reptiles. I. The lizards. Amphibia-Reptilia, 7, 217−235.
Panteronisi (Antiparos)	36.9711	25.1188	CAE	0.47	120.3	2.11	50	Chondropoulos, B. P. (1986). A checklist of the Greek reptiles. I. The lizards. Amphibia-Reptilia, 7, 217−235.
Paros	37.0556	25.1827	CAE	196	120.8	5.45	724	Christopoulos, A. (2018). First record of Podarcis erhardii (Bedriaga, 1886) from Paros Island (Cyclades), Greece (Squamata: Lacertidae). Herpetology Notes, 11, 117-119.
Piperi	39.3497	24.3252	CAE	8	72.5	12.3	346	Grillitsch, H., & Tiedemann, F. (1984). Zur Herpetofauna der griechischen Inseln Kea, Spanopoula, Kithnos, Sifnos, Kitriani (Cycladen), Alonissos und Piperi (Nördliche Sporaden). Annalen des Naturhistorischen Museums in Wien. Serie B für Botanik und Zoologie, 7-28
Polyaigos	36.7653	24.635	CAE	17.2	112	1.94	370	Chondropoulos, B. P. (1986). A checklist of the Greek reptiles. I. The lizards. Amphibia-Reptilia, 7, 217−235.
Psathoura	39.498	24.1805	CAE	0.82	52.3	7.42	13	Chondropoulos, B. P. (1986). A checklist of the Greek reptiles. I. The lizards. Amphibia-Reptilia, 7, 217−235.
Repi	39.1472	23.5287	CAE	0.06	16.05	0.32	25	Grano, M., Cattaneo, C., & Cattaneo, A. (2013). First record of Hierophis gemonensis (Laurenti, 1768)(Reptilia Serpentes Colubridae) in the Aegean island of Tsougriá, Northern Sporades, Greece. Biodiversity Journal, 4, 553−556
Rineia	37.4159	25.2234	CAE	13.7	107.9	5.7	136	Chondropoulos, B. P. (1986). A checklist of the Greek reptiles. I. The lizards. Amphibia-Reptilia, 7, 217−235.
Santorini (Thera)	36.3862	25.4606	CAE	76	174	19	564	Chondropoulos, B. P. (1986). A checklist of the Greek reptiles. I. The lizards. Amphibia-Reptilia, 7, 217−235.
Schoinousa	36.8769	25.5207	CAE	8.1	153	2.3	93	Chondropoulos, B. P. (1986). A checklist of the Greek reptiles. I. The lizards. Amphibia-Reptilia, 7, 217−235.
Serifos	37.1621	24.4777	CAE	73	68.9	13.32	585	Chondropoulos, B. P. (1986). A checklist of the Greek reptiles. I. The lizards. Amphibia-Reptilia, 7, 217−235.
Sifnos	36.961	24.7107	CAE	73	96.6	22	682	Broggi, M. F. (2000). Herpetological notes on the islands of Milos and Sifnos (Cyclades, Greece). Herpetozoa, 13, 89-93.
Sikinos	36.6905	25.119	CAE	41	144.7	5.9	553	Chondropoulos, B. P. (1986). A checklist of the Greek reptiles. I. The lizards. Amphibia-Reptilia, 7, 217−235.
Skiathos	39.1791	23.4525	CAE	48	4.1	4.1	433	Chondropoulos, B. P. (1986). A checklist of the Greek reptiles. I. The lizards. Amphibia-Reptilia, 7, 217−235.
Skopelos	39.1162	23.6946	CAE	95.5	20.79	20.79	681	Chondropoulos, B. P. (1986). A checklist of the Greek reptiles. I. The lizards. Amphibia-Reptilia, 7, 217−235.
Skyros	38.8858	24.5373	CAE	209	77.7	77.7	792	Chondropoulos, B. P. (1986). A checklist of the Greek reptiles. I. The lizards. Amphibia-Reptilia, 7, 217−235.
Strongyli (Antiparos)	36.9494	24.9624	CAE	1.69	111.8	0.81	177	Chondropoulos, B. P. (1986). A checklist of the Greek reptiles. I. The lizards. Amphibia-Reptilia, 7, 217−235.
Syros	37.4249	24.9183	CAE	84	73.48	15.48	442	Chondropoulos, B. P. (1986). A checklist of the Greek reptiles. I. The lizards. Amphibia-Reptilia, 7, 217−235.
Therasia (Santorini)	36.4352	25.3328	CAE	9.3	177	1.69	291	Chondropoulos, B. P. (1986). A checklist of the Greek reptiles. I. The lizards. Amphibia-Reptilia, 7, 217−235.
Tinos	37.6008	25.1483	CAE	194	78.36	1.6	726	Chondropoulos, B. P. (1986). A checklist of the Greek reptiles. I. The lizards. Amphibia-Reptilia, 7, 217−235.
Tsougkrias	39.1199	23.4993	CAE	1.14	13.8	2.56	83	Grano, M., Cattaneo, C., & Cattaneo, A. (2013). First record of Hierophis gemonensis (Laurenti, 1768)(Reptilia Serpentes Colubridae) in the Aegean island of Tsougriá, Northern Sporades, Greece. Biodiversity Journal, 4, 553−556
Valaxas	38.8192	24.4924	CAE	4.7	73.3	0.17	206	Chondropoulos, B. P. (1986). A checklist of the Greek reptiles. I. The lizards. Amphibia-Reptilia, 7, 217−235.
Velopoula	36.9124	23.4627	CAE	1.68	34.34	34.34	209	Chondropoulos, B. P. (1986). A checklist of the Greek reptiles. I. The lizards. Amphibia-Reptilia, 7, 217−235.
Vous (Serifos)	37.1423	24.5618	CAE	0.17	72	1.82	77	Chondropoulos, B. P. (1986). A checklist of the Greek reptiles. I. The lizards. Amphibia-Reptilia, 7, 217−235.
Zaforas (Megalo Sofrano)	36.075	26.4001	CAE	1.28	112	37.56	209	Chondropoulos, B. P. (1986). A checklist of the Greek reptiles. I. The lizards. Amphibia-Reptilia, 7, 217−235.
Cyprus	35.0032	33.1924	CYP	9251	70	70	1952	Baier, F., Sparrow, D. J., & Wiedl, H. J. (2009). The Amphibians and Reptiles of Cyprus. Frankfurt am Main: Chimaira
Chergui	34.7214	11.2094	GAB	110	35	35	5	Corti, C. & Nouira, S. (2015). L'herpétofaune des îles Kerkennah. Compte-rendu de prospections. Aix-en-Provence: Initiative pour les Petites Iles de Mediterranée.
Conigliera	35.7687	11.0064	GAB	0.56	12.7	2.42	2	Cascio, P. L., & Rivière, V. (2014). Herpetofaunal inventory of Kuriat and Jbel islets (Tunisia). Biodiversity Journal, 5, 391-396.
Djerba	33.7801	10.8876	GAB	514	2.43	2.43	54	Cascio, P. L., & Rivière, V. (2016). An updated herpetofaunal inventory for some islets of South-Eastern Tunisia. Biodiversity Journal, 7, 325-330.
El Bessila	34.3664	10.3144	GAB	4.36	4	4	3	Cascio, P. L., & Rivière, V. (2016). An updated herpetofaunal inventory for some islets of South-Eastern Tunisia. Biodiversity Journal, 7, 325-330.
El Gataïa el Bahria	33.7322	10.7153	GAB	1.53	1.74	1.4	1	Cascio, P. L., & Rivière, V. (2016). An updated herpetofaunal inventory for some islets of South-Eastern Tunisia. Biodiversity Journal, 7, 325-330.
Gremdi	34.7556	11.323	GAB	2.18	39	0.38	3	Corti, C. & Nouira, S. (2015). L'herpétofaune des îles Kerkennah. Compte-rendu de prospections. Aix-en-Provence: Initiative pour les Petites Iles de Mediterranée.
Jbel	35.2083	11.1659	GAB	0.079	0.8	0.8	2	Cascio, P. L., & Rivière, V. (2014). Herpetofaunal inventory of Kuriat and Jbel islets (Tunisia). Biodiversity Journal, 5, 391-396.
Kuriat	35.7979	11.0317	GAB	2.67	16	16	2	Cascio, P. L., & Rivière, V. (2014). Herpetofaunal inventory of Kuriat and Jbel islets (Tunisia). Biodiversity Journal, 5, 391-396.
Lasdad	34.7688	11.2975	GAB	0.3081	37	1.28	1	Corti, C. & Nouira, S. (2015). L'herpétofaune des îles Kerkennah. Compte-rendu de prospections. Aix-en-Provence: Initiative pour les Petites Iles de Mediterranée.
Roumadiya	34.8227	11.3141	GAB	1.67	35.44	3.68	1	Corti, C. & Nouira, S. (2015). L'herpétofaune des îles Kerkennah. Compte-rendu de prospections. Aix-en-Provence: Initiative pour les Petites Iles de Mediterranée.
Sefnou	34.7972	11.2231	GAB	0.53	31.4	0.11	2	Corti, C. & Nouira, S. (2015). L'herpétofaune des îles Kerkennah. Compte-rendu de prospections. Aix-en-Provence: Initiative pour les Petites Iles de Mediterranée.
Benidorm	38.5024	-0.130323	IBE	0.07	3.3	3.3	53	Salvador, A. (1998). Fauna Ibérica: Reptiles. Madrid: MNCN-CSIC.
Columbretes	39.8994	0.685919	IBE	0.19	54	54	33	Salvador, A. (1998). Fauna Ibérica: Reptiles. Madrid: MNCN-CSIC.
Medas	42.047	3.22289	IBE	0.19	0.89	0.89	75	Castilla, A. M., & Alí, M. (1997). Posibles cambios en la abundancia de reptiles en las islas Medes (Girona, Mediterráneo Occidental). Bolletí de la Societat d'Historia Natural de les Balears, 40, 163-168.
Arpya	37.2604	21.0029	ION	0.17	51	1	6	Valakos, E., & Mylonas, M. (1992). Distribution and ecological aspects of the herpetofauna of Strofadhes Islands (Ionian Archipelago, Greece). Herpetozoa, 5, 33-39.
Corfu	39.6437	19.8002	ION	592	2.31	2.31	906	Tóth, T., Krecsák, L., Madsen, T., & Újvári, B. (2002). Herpetofaunal locality records on the Greek Island of Corfu. Herpetozoa, 15, 149-169.
Erikoussa	39.8896	19.5819	ION	4.449	28	12	128	Stille, B., & Stille, M. (2016). The herpetofauna of Mathraki, Othonoi and Erikoussa, Diapontia islets, Greece. Herpetozoa, 28, 193-197.
Ithaca	38.4204	20.6611	ION	96	28	3.5	806	Broggi, M. F. (2009). The herpetofauna of Ithaki (Ithaca, Ionian Islands, Greece). Herpetozoa, 22, 87-90.
Kalamos	38.6309	20.9131	ION	25	1.52	1.52	745	Chondropoulos, B. P. (1986). A checklist of the Greek reptiles. I. The lizards. Amphibia-Reptilia, 7, 217−235.
Kefalonia	38.2007	20.605	ION	781	33	33	1628	Chondropoulos, B. P. (1986). A checklist of the Greek reptiles. I. The lizards. Amphibia-Reptilia, 7, 217−235.
Lefkada	38.7287	20.6363	ION	303	0.06	0.06	1158	Chondropoulos, B. P. (1986). A checklist of the Greek reptiles. I. The lizards. Amphibia-Reptilia, 7, 217−235.
Mathraki	39.7694	19.5217	ION	3.1	36	8.1	145	Stille, B., & Stille, M. (2016). The herpetofauna of Mathraki, Othonoi and Erikoussa, Diapontia islets, Greece. Herpetozoa, 28, 193-197.
Othonoi	39.8508	19.3965	ION	10.1	35.3	21.42	393	Stille, B., & Stille, M. (2016). The herpetofauna of Mathraki, Othonoi and Erikoussa, Diapontia islets, Greece. Herpetozoa, 28, 193-197.
Oxeia	38.3057	21.111	ION	4.22	1.36	1.36	421	Chondropoulos, B. P. (1986). A checklist of the Greek reptiles. I. The lizards. Amphibia-Reptilia, 7, 217−235.
Paxi	39.2075	20.1555	ION	25.3	16.5	13.8	215	Wilson, M., Stille, B., & Stille, M. (2014). Herpetofauna of Paxos, Ionian Islands, Greece, including two species new to the island. Herpetozoa, 27, 108-112.
Provati	38.4624	21.0449	ION	1.21	2.48	1.49	46	Chondropoulos, B. P. (1986). A checklist of the Greek reptiles. I. The lizards. Amphibia-Reptilia, 7, 217−235.
Sazan	40.4935	19.2811	ION	5.7	4.76	4.76	319	Haxhiu, I. (1998). The Reptilia of Albania: Species composition, distribution, habitats. Bonner Zoologische Beitrage, 48, 35-58.
Stamfani	37.2463	21.0133	ION	2.5	50.6	46.9	22	Valakos, E., & Mylonas, M. (1992). Distribution and ecological aspects of the herpetofauna of Strofadhes Islands (Ionian Archipelago, Greece). Herpetozoa, 5, 33-39.
Trizonia	38.3676	22.0691	ION	2.5	0.65	0.65	81	Tzoras, E., Panagiotopoulos, A., Bourdalas, A., & Drakopoulos, P. (2019). Herpetological notes of Trizonia island in Corinthian Gulf, Greece. Butlletí Societat Catalana Herpetología, 27, 72-78.
Vido	39.6413	19.9256	ION	1	6.92	1.29	35	Tóth, T., Krecsák, L., Madsen, T., & Újvári, B. (2002). Herpetofaunal locality records on the Greek Island of Corfu. Herpetozoa, 15, 149-169.
Zakynthos	37.7896	20.7527	ION	406	18.54	18.54	758	Chondropoulos, B. P. (1986). A checklist of the Greek reptiles. I. The lizards. Amphibia-Reptilia, 7, 217−235.
Chrysi	34.8696	25.7013	CRE	5.28	252	15.2	28	Chondropoulos, B. P. (1986). A checklist of the Greek reptiles. I. The lizards. Amphibia-Reptilia, 7, 217−235.
Crete	35.2039	24.9475	CRE	8312	99	99	2456	Spaneli, V., & Lymberakis, P. (2014). First record of Stellagama stellio (Linnaeus, 1758) from Crete, Greece. Herpetology Notes, 7, 367-369.
Dia	35.4494	25.2167	CRE	11.8	217	10	237	Chondropoulos, B. P. (1986). A checklist of the Greek reptiles. I. The lizards. Amphibia-Reptilia, 7, 217−235.
Dragonada (Dyonisiades)	35.346	26.1768	CRE	3.08	185	8.2	121	Chondropoulos, B. P. (1986). A checklist of the Greek reptiles. I. The lizards. Amphibia-Reptilia, 7, 217−235.
Elafonisi	35.2707	23.5326	CRE	1.5	130	0.02	23	Chondropoulos, B. P. (1986). A checklist of the Greek reptiles. I. The lizards. Amphibia-Reptilia, 7, 217−235.
Elasa	35.2724	26.3435	CRE	1.5	185	2.6	72	Chondropoulos, B. P. (1986). A checklist of the Greek reptiles. I. The lizards. Amphibia-Reptilia, 7, 217−235.
Fanari	35.203	25.732	CRE	0.0445	220	0.09	23	Chondropoulos, B. P. (1986). A checklist of the Greek reptiles. I. The lizards. Amphibia-Reptilia, 7, 217−235.
Gavdos	34.8453	24.0874	CRE	29.6	197	37	371	Chondropoulos, B. P. (1986). A checklist of the Greek reptiles. I. The lizards. Amphibia-Reptilia, 7, 217−235.
Mikronisos (Crete)	35.2027	25.7321	CRE	0.04	218	0.05	23	Chondropoulos, B. P. (1986). A checklist of the Greek reptiles. I. The lizards. Amphibia-Reptilia, 7, 217−235.
Paximada (Dyonisiades)	35.3768	26.1741	CRE	0.35	12.24	2.4	90	Chondropoulos, B. P. (1986). A checklist of the Greek reptiles. I. The lizards. Amphibia-Reptilia, 7, 217−235.
Palms	34.4942	35.7734	LEV	0.2	5.1	5.1	2	Tohmé, G., Tohmé, H., Abi-Saeed, M., Ramadan-Jaradi, G., Hraoui-Bloquet, S., & Merheb, B. (2004). Biodiversity assessment and monitoring in the protected areas/Lebanon LEB/95/G31: Palm Islands Nature Reserve. Final Report. Beirut: Ministry of Environment-Lebanese University.
Bagaud	43.0133	6.36271	LIG	0.45	8	0.75	58	Krebs, É., Abba, A., Gillet, P., Eudeline, R., Gauthier, J., Le Quilliec, P., Lorvelec, O., Martinerie, G., Vidal, É., & Buisson, É. (2015). Réponses des populations de reptiles à l’éradication du Rat noir (Rattus rattus) sur l’île de Bagaud (Parc national de Port-Cros, Var, France). Revue d'Ecologie (Terre et Vie), 70, 99-109
Bergeggi	44.2344	8.44492	LIG	0.02	0.3	0.3	53	Sindaco, R., Doria, G., Razzetti, E., & Bernini, F. (2006). Atlante degli Anfibi e Rettili d’Italia. Firenze: Polistampa
Gabinière	42.9884	6.39516	LIG	0.0291	11.26	0.41	15	Cheylan, M. (1983). Statut actuel des reptiles et amphibiens de l'archipel des iles d'Hyères (Var, sud-est de la France). Travaux scientifiques du Parc national de Port-Cros, 9, 35-51.
Gallinara	44.0257	8.22608	LIG	0.1	1.47	1.47	88	Sindaco, R., Doria, G., Razzetti, E., & Bernini, F. (2006). Atlante degli Anfibi e Rettili d’Italia. Firenze: Polistampa
Grand Ribaud	43.0192	6.14308	LIG	0.165	0.72	0.72	47	Cheylan, M. (1983). Statut actuel des reptiles et amphibiens de l'archipel des iles d'Hyères (Var, sud-est de la France). Travaux scientifiques du Parc national de Port-Cros, 9, 35-51.
Île du Levant	43.0226	6.45585	LIG	9	9.57	9.57	119	Cheylan, M. (1983). Statut actuel des reptiles et amphibiens de l'archipel des iles d'Hyères (Var, sud-est de la France). Travaux scientifiques du Parc national de Port-Cros, 9, 35-51.
Jarre	43.1972	5.36461	LIG	0.1794	0.8	0.8	50	Cheylan, M. (1988). Variabilité phénotypique du lézard des murailles Podarcis muralis sur les îles de la côte provençale, France. Revue d'Ecologie (Terre et Vie), 43, 287-321.
Porquerolles	42.999	6.22051	LIG	12.5	2.42	2.42	142	Cheylan, M. (1983). Statut actuel des reptiles et amphibiens de l'archipel des iles d'Hyères (Var, sud-est de la France). Travaux scientifiques du Parc national de Port-Cros, 9, 35-51.
Port-Cros	43.0034	6.39861	LIG	7	8.64	1	199	Cheylan, M. (1983). Statut actuel des reptiles et amphibiens de l'archipel des iles d'Hyères (Var, sud-est de la France). Travaux scientifiques du Parc national de Port-Cros, 9, 35-51.
Redonne	43.0425	6.09812	LIG	0.0041	0.13	0.13	12	Cheylan, M. (1983). Statut actuel des reptiles et amphibiens de l'archipel des iles d'Hyères (Var, sud-est de la France). Travaux scientifiques du Parc national de Port-Cros, 9, 35-51.
Riou	43.1757	5.38846	LIG	0.9032	3.41	3.41	190	Cheylan, M. (1988). Variabilité phénotypique du lézard des murailles Podarcis muralis sur les îles de la côte provençale, France. Revue d'Ecologie (Terre et Vie), 43, 287-321.
Rocher du Rascas	43.0146	6.38904	LIG	0.0045	8.49	0.19	1	Cheylan, M. (1983). Statut actuel des reptiles et amphibiens de l'archipel des iles d'Hyères (Var, sud-est de la France). Travaux scientifiques du Parc national de Port-Cros, 9, 35-51.
Saint Féréol	43.5063	7.05807	LIG	0.01	2.92	0.18	3	Renet, J., Martinerie, G., Kulesza, V., & Ménétrier, F. (2013). The Leaf-toed gecko Euleptes europaea (Squamata: Sphaerodactylidae) discovered on the Lérins Islands (Alpes-Maritimes, Southeastern France). Herpetology Notes, 6, 571-575.
Sainte-Marguerite	43.5201	7.04727	LIG	1.91	1.33	1.33	35	Renet, J., Lucente, D., Delaugerre, M., Gerriet, O., Deso, G., Abbattista, C., & Cimmaruta, R. (2018). Discovery of an Italian slow worm (Anguis veronensis Pollini, 1818) population on a Western Mediterranean Island confirmed by genetic analysis. Acta Herpetologica, 13, 165-169.
Saint-Honorat	43.5075	7.04643	LIG	0.42	3.16	0.76	9	Renet, J., Martinerie, G., Kulesza, V., & Ménétrier, F. (2013). The Leaf-toed gecko Euleptes europaea (Squamata: Sphaerodactylidae) discovered on the Lérins Islands (Alpes-Maritimes, Southeastern France). Herpetology Notes, 6, 571-575.
Langoustier	43.0044	6.16158	LIG	0.179658	8.35	0.438713	12	Cheylan, M. (1983). Statut actuel des reptiles et amphibiens de l'archipel des iles d'Hyères (Var, sud-est de la France). Travaux scientifiques du Parc national de Port-Cros, 9, 35-51.
Petit Ribaud	43.0233	6.14709	LIG	0.115192	0.25	0.547682	18	Cheylan, M. (1983). Statut actuel des reptiles et amphibiens de l'archipel des iles d'Hyères (Var, sud-est de la France). Travaux scientifiques du Parc national de Port-Cros, 9, 35-51.
Longue	43.0413	6.09099	LIG	0.149107	0.07	0.315088	27	Cheylan, M. (1983). Statut actuel des reptiles et amphibiens de l'archipel des iles d'Hyères (Var, sud-est de la France). Travaux scientifiques du Parc national de Port-Cros, 9, 35-51.
Grand Rouveau	43.0806	5.76761	LIG	0.964436	0.71	0.861792	32	Cheylan, M., Rivière, V., & Cheylan, A. (2018). Évaluation d’une méthode de suivi à long terme du gecko Euleptes europaea sur l’île du Grand Rouveau (archipel des Embiez, Var, France). Revue d'Écologie, 73, 526-536.
Comino	36.0109	14.3383	MAL	3.5	250	1.75	70	Savona-Ventura, C. (1983). The Herpetofauna of Comino and satellite islets: with a note on the colouration of Podarcis filfolensis. Animalia Catania, 10, 87-93.
Cominotto	36.0137	14.3196	MAL	0.106	250	0.13	18	Savona-Ventura, C. (1983). The Herpetofauna of Comino and satellite islets: with a note on the colouration of Podarcis filfolensis. Animalia Catania, 10, 87-93.
Gozo	36.0485	14.2421	MAL	67	246	4.71	186	Borg, M. J., & Schembri, P. J., 1991. A short note of the herpetofauna of Gozo.British Herpetological Society Bulletin, 38, 8-9.
Isola dei Conigli	35.5099	12.5586	MAL	0.044	128	0.06	14	Sindaco, R., Doria, G., Razzetti, E., & Bernini, F. (2006). Atlante degli Anfibi e Rettili d’Italia. Firenze: Polistampa
Lampedusa	35.5145	12.5839	MAL	20.2	134	134	133	Sindaco, R., Doria, G., Razzetti, E., & Bernini, F. (2006). Atlante degli Anfibi e Rettili d’Italia. Firenze: Polistampa
Lampione	35.5504	12.318	MAL	0.04	110	19	36	Carretero, M. A., Lo Cascio, P., Corti, C., & Pasta, S. (2010). Sharing resources in a tiny Mediterranean island? Comparative diets of Chalcides ocellatus and Podarcis filfolensis in Lampione. Bonn zoological Bulletin, 57, 111-118.
Linosa	35.865	12.8696	MAL	5.45	166	43	195	Sindaco, R., Doria, G., Razzetti, E., & Bernini, F. (2006). Atlante degli Anfibi e Rettili d’Italia. Firenze: Polistampa
Malta	35.8916	14.4462	MAL	246	245	90	253	Borg, M. J., & Schembri, P. J., 1991. A short note of the herpetofauna of Gozo.British Herpetological Society Bulletin, 38, 8-9.
Bozcaada	39.8234	26.0353	MAR	36	5.329	5.329	184	Tosunoğlu, M., Gül, Ç., & Uysal, İ. (2009). The herpetofauna of Tenedos (Bozcaada, Turkey). Herpetozoa, 22, 75-78.
Imbros (Gökçeada)	40.1579	25.8367	MAR	279	16	16	673	Tok, C. V., & Cicek, K. (2014). Amphibians and reptiles in the Province of Canakkale (Marmara Region, Turkey)(Amphibia; Reptilia). Herpetozoa, 27, 65-76.
Babac	43.9575	15.4033	NAD	0.78	1	0.46	19	This paper
Cres	44.8123	14.4075	NAD	405.78	4.34	4.34	648	Tóth, T., Grillitsch, H., Farkas, B., Gál, J., & Sušić, G. (2006). Herpetofaunal data from Cres Island, Croatia. Herpetozoa, 19, 27−58
Dugi	43.9613	15.0929	NAD	114.44	18	18	337	Madl, R. (2017). First record of Elaphe quatuorlineata (BONNATERRE, 1790), from the Island of Dugi Otok (Croatia). Herpetozoa, 30, 96-100.
Ilovik	44.4521	14.5476	NAD	5.8	37	1.7	75	Tóth, T. (2018). Herpetofaunistic diversity of the Cres-Lošinj Archipelago (Croatian Adriatic). Ph.D. Thesis. Sopron: University of Sopron.
Koludarac	44.5517	14.4328	NAD	0.78	40	0.06	30	Tóth, T., Heltai, M., Keszi, A., Susic, G., Moharos, L., Farkas, B., Geczy, C., Torda, O., & Gal, J. (2017). Herpetofauna inventory of the small islands of the Cres-Losinj Archipelago (North Adriatic Sea, Croatia). Herpetozoa, 30, 21-28.
Kormati	44.948	14.5704	NAD	0.046	25	1.4	2	Tóth, T., Heltai, M., Keszi, A., Susic, G., Moharos, L., Farkas, B., Geczy, C., Torda, O., & Gal, J. (2017). Herpetofauna inventory of the small islands of the Cres-Losinj Archipelago (North Adriatic Sea, Croatia). Herpetozoa, 30, 21-28.
Kornati	43.8139	15.3146	NAD	32.3	15	1.8	207	Koren, T., Laus, B., Buric, I., & Kuljeric, M. (2011). Contribution to the herpetofauna (amphibians & reptiles) of the Kornati achipelago, Croatia. Natura croatica, 20, 387-396.
Kozjak	44.4772	14.5433	NAD	0.226	36.5	0.32	31	Tóth, T., Grillitsch, H., Farkas, B., Gál, J., & Sušić, G. (2006). Herpetofaunal data from Cres Island, Croatia. Herpetozoa, 19, 27−58
Krk	45.0716	14.6155	NAD	405.78	0.6	0.6	568	Tóth, T., Grillitsch, H., Farkas, B., Gál, J., & Sušić, G. (2006). Herpetofaunal data from Cres Island, Croatia. Herpetozoa, 19, 27−58
Lavsa	43.7523	15.3723	NAD	1.79	19.5	1.2	94	Bressi, N. (1999). European sauria in the herpetological collection of the Trieste natural history museum. Natura Croatica, 8, 345-366.
Lido	45.4001	12.3611	NAD	8.86	1.1	1.1	11	Sindaco, R., Doria, G., Razzetti, E., & Bernini, F. (2006). Atlante degli Anfibi e Rettili d’Italia. Firenze: Polistampa
Lošinj	44.6602	14.3689	NAD	74.68	28.9	0.02	588	Tóth, T., Heltai, M., Keszi, A., Susic, G., Moharos, L., Farkas, B., Geczy, C., Torda, O., & Gal, J. (2017). Herpetofauna inventory of the small islands of the Cres-Losinj Archipelago (North Adriatic Sea, Croatia). Herpetozoa, 30, 21-28.
Male Orjule	44.4891	14.5647	NAD	0.33	34	0.1	7	Tóth, T., Grillitsch, H., Farkas, B., Gál, J., & Sušić, G. (2006). Herpetofaunal data from Cres Island, Croatia. Herpetozoa, 19, 27−58
Male Srakane	44.5645	14.331	NAD	0.64	37.1	0.2	34	Tóth, T., Heltai, M., Keszi, A., Susic, G., Moharos, L., Farkas, B., Geczy, C., Torda, O., & Gal, J. (2017). Herpetofauna inventory of the small islands of the Cres-Losinj Archipelago (North Adriatic Sea, Croatia). Herpetozoa, 30, 21-28.
Mali Osir	44.5992	14.4189	NAD	0.01	39.63	0.42	1	Tóth, T., Heltai, M., Keszi, A., Susic, G., Moharos, L., Farkas, B., Geczy, C., Torda, O., & Gal, J. (2017). Herpetofauna inventory of the small islands of the Cres-Losinj Archipelago (North Adriatic Sea, Croatia). Herpetozoa, 30, 21-28.
Mali Plavnik	44.9748	14.5465	NAD	0.055	25.4	0.29	14	Tóth, T., Heltai, M., Keszi, A., Susic, G., Moharos, L., Farkas, B., Geczy, C., Torda, O., & Gal, J. (2017). Herpetofauna inventory of the small islands of the Cres-Losinj Archipelago (North Adriatic Sea, Croatia). Herpetozoa, 30, 21-28.
Oruda	44.5498	14.5827	NAD	0.406	30.22	6.1	10	Tóth, T., Heltai, M., Keszi, A., Susic, G., Moharos, L., Farkas, B., Geczy, C., Torda, O., & Gal, J. (2017). Herpetofauna inventory of the small islands of the Cres-Losinj Archipelago (North Adriatic Sea, Croatia). Herpetozoa, 30, 21-28.
Pag	44.4552	15.007	NAD	284.56	0.24	0.24	349	Krystufek, B., & Kletecki, E. (2007). Biogeography of small terrestrial vertebrates on the Adriatic landbridge islands. Folia zoologica, 56, 225-234.
Palacol	44.5419	14.5946	NAD	0.0502	29.4	0.6	1	Tóth, T., Heltai, M., Keszi, A., Susic, G., Moharos, L., Farkas, B., Geczy, C., Torda, O., & Gal, J. (2017). Herpetofauna inventory of the small islands of the Cres-Losinj Archipelago (North Adriatic Sea, Croatia). Herpetozoa, 30, 21-28.
Pellestrina	45.2799	12.3023	NAD	3	2.7	0.5	3	Sindaco, R., Doria, G., Razzetti, E., & Bernini, F. (2006). Atlante degli Anfibi e Rettili d’Italia. Firenze: Polistampa
Plavnik	44.9697	14.5279	NAD	8.6	24.5	1.02	175	Tóth, T., Heltai, M., Keszi, A., Susic, G., Moharos, L., Farkas, B., Geczy, C., Torda, O., & Gal, J. (2017). Herpetofauna inventory of the small islands of the Cres-Losinj Archipelago (North Adriatic Sea, Croatia). Herpetozoa, 30, 21-28.
Rab	44.7681	14.7836	NAD	90.84	1.78	1.78	408	Krystufek, B., & Kletecki, E. (2007). Biogeography of small terrestrial vertebrates on the Adriatic landbridge islands. Folia zoologica, 56, 225-234.
Silba	44.3948	14.6881	NAD	14.98	29.9	1.9	75	Krystufek, B., & Kletecki, E. (2007). Biogeography of small terrestrial vertebrates on the Adriatic landbridge islands. Folia zoologica, 56, 225-234.
Susak	44.5083	14.302	NAD	3.772	40.7	6.77	84	Tóth, T., Heltai, M., Keszi, A., Susic, G., Moharos, L., Farkas, B., Geczy, C., Torda, O., & Gal, J. (2017). Herpetofauna inventory of the small islands of the Cres-Losinj Archipelago (North Adriatic Sea, Croatia). Herpetozoa, 30, 21-28.
Sveti Petar	44.4646	14.5572	NAD	0.956	37	0.25	55	Tóth, T. (2018). Herpetofaunistic diversity of the Cres-Lošinj Archipelago (Croatian Adriatic). Ph.D. Thesis. Sopron: University of Sopron.
Trasorka	44.4944	14.5414	NAD	0.046	34.57	0.11	10	Tóth, T. (2018). Herpetofaunistic diversity of the Cres-Lošinj Archipelago (Croatian Adriatic). Ph.D. Thesis. Sopron: University of Sopron.
Ugljan	44.0825	15.1553	NAD	50.21	3.8	0.06	286	Krystufek, B., & Kletecki, E. (2007). Biogeography of small terrestrial vertebrates on the Adriatic landbridge islands. Folia zoologica, 56, 225-234.
Unije	44.6315	14.2555	NAD	16.92	24.93	4.34	105	Tóth, T., Heltai, M., Keszi, A., Susic, G., Moharos, L., Farkas, B., Geczy, C., Torda, O., & Gal, J. (2017). Herpetofauna inventory of the small islands of the Cres-Losinj Archipelago (North Adriatic Sea, Croatia). Herpetozoa, 30, 21-28.
Vele Orjule	44.499	14.5571	NAD	1.05518	34.5	1.19	26	Tóth, T., Grillitsch, H., Farkas, B., Gál, J., & Sušić, G. (2006). Herpetofaunal data from Cres Island, Croatia. Herpetozoa, 19, 27−58
Vele Srakane	44.5806	14.3116	NAD	1.248	34.69	3.6	27	Tóth, T., Heltai, M., Keszi, A., Susic, G., Moharos, L., Farkas, B., Geczy, C., Torda, O., & Gal, J. (2017). Herpetofauna inventory of the small islands of the Cres-Losinj Archipelago (North Adriatic Sea, Croatia). Herpetozoa, 30, 21-28.
Veli Osir	44.5911	14.4196	NAD	0.07	39.63	0.1	28	Tóth, T., Heltai, M., Keszi, A., Susic, G., Moharos, L., Farkas, B., Geczy, C., Torda, O., & Gal, J. (2017). Herpetofauna inventory of the small islands of the Cres-Losinj Archipelago (North Adriatic Sea, Croatia). Herpetozoa, 30, 21-28.
Visoki	44.7763	14.3492	NAD	0.043	26.18	1.23	2	Tóth, T., Heltai, M., Keszi, A., Susic, G., Moharos, L., Farkas, B., Geczy, C., Torda, O., & Gal, J. (2017). Herpetofauna inventory of the small islands of the Cres-Losinj Archipelago (North Adriatic Sea, Croatia). Herpetozoa, 30, 21-28.
Zabodaski	44.552	14.4026	NAD	0.058	42.4	0.57	9	Tóth, T., Heltai, M., Keszi, A., Susic, G., Moharos, L., Farkas, B., Geczy, C., Torda, O., & Gal, J. (2017). Herpetofauna inventory of the small islands of the Cres-Losinj Archipelago (North Adriatic Sea, Croatia). Herpetozoa, 30, 21-28.
Zeca	44.776	14.3106	NAD	2.5497	24.44	2.99	57	Tóth, T., Heltai, M., Keszi, A., Susic, G., Moharos, L., Farkas, B., Geczy, C., Torda, O., & Gal, J. (2017). Herpetofauna inventory of the small islands of the Cres-Losinj Archipelago (North Adriatic Sea, Croatia). Herpetozoa, 30, 21-28.
Žut	43.8589	15.3184	NAD	14.82	11.94	0.77	137	Koren, T., Laus, B., Buric, I., & Kuljeric, M. (2011). Contribution to the herpetofauna (amphibians & reptiles) of the Kornati achipelago, Croatia. Natura croatica, 20, 387-396.
Agathonisi	37.4629	26.9668	NAE	13.6	15.7	15.7	207	Clark, R. (2000). Herpetological notes on the islands of Lipsi and Agathonisi, Dodecanese, Greece. British Herpetological Society Bulletin, 6-7.
Agios Minas	37.6053	26.5605	NAE	2.5	41	0.43	194	Dimaki, M., & Legakis, A.(1999). The reptile fauna of the Fourni Archipelago (Eastern Aegean, Greece). Herpetozoa, 12, 129-133.
Agreloussa	37.3652	26.7045	NAE	1.22	44	2	113	Foufopoulos, J. (1997). The reptile fauna of the northern Dodecanese (Aegean islands, Greece). Herpetozoa, 10, 3-12.
Alatsonisi	37.5317	26.4167	NAE	0.291	66	4	103	Chondropoulos, B. P. (1986). A checklist of the Greek reptiles. I. The lizards. Amphibia-Reptilia, 7, 217−235.
Arkios	37.3831	26.7387	NAE	6	38	4	109	Foufopoulos, J. (1997). The reptile fauna of the northern Dodecanese (Aegean islands, Greece). Herpetozoa, 10, 3-12.
Avaptistos	37.3656	26.7479	NAE	0.04	40	0.07	21	Foufopoulos, J. (1997). The reptile fauna of the northern Dodecanese (Aegean islands, Greece). Herpetozoa, 10, 3-12.
Chios	38.3719	26.0396	NAE	842	6.555	6.555	1297	Strachinis, I., & Lymberakis, P. (2013). New records of Hemorrhois nummifer (Reuss, 1834) from two Greek islands, Chios and Samothrace and consequent biogeographic implications. Herpetology Notes, 6, 513-514.
Fournoi	37.5692	26.4883	NAE	30	47	15	442	Dimaki, M., & Legakis, A.(1999). The reptile fauna of the Fourni Archipelago (Eastern Aegean, Greece). Herpetozoa, 12, 129-133.
Icaria	37.5955	26.1436	NAE	255	57	18	1037	Clark, R. (1996). Some notes on the reptile fauna of Foumoi, Ikaria, and Schinoussa, Aegean Sea, Greece. British Herpetolological Society Bulletin, 56, 35-39.
Kalovolos	37.3559	26.7662	NAE	0.28	38	1.65	60	Foufopoulos, J. (1997). The reptile fauna of the northern Dodecanese (Aegean islands, Greece). Herpetozoa, 10, 3-12.
Kalymnos	36.9901	26.9832	NAE	111	17	10	760	Broggi, M. F. (1997). Notizen zur Herpetofauna von Kalymnos und Leros (Dodekanes, Griechenland). Herpetozoa, 10, 135-138.
Kos	36.8408	27.1469	NAE	290	5	5	843	Chondropoulos, B. P. (1986). A checklist of the Greek reptiles. I. The lizards. Amphibia-Reptilia, 7, 217−235.
Leipsoi	37.3039	26.7499	NAE	15.84	36	12	277	Cattaneo, A. (2018). L'erpetofauna (Reptilia) delle isole egee di Oinousses (Egeo nordorientale) e di Lipsi (Dodecaneso settentrionale). Naturalista sicil., S. IV, XLII, 273-297.
Leros	37.1724	26.821	NAE	53	30.6	2.1	320	Broggi, M. F. (1997). Notizen zur Herpetofauna von Kalymnos und Leros (Dodekanes, Griechenland). Herpetozoa, 10, 135-138.
Lesbos	39.0985	26.3349	NAE	1630	9.1	9.1	968	Mizerakis, V., & Strachinis, I. (2017). New record of Tarentola mauritanica (Squamata: Phyllodactylidae) from Lesvos island, Greece. Herpetology Notes, 10, 157-159.
Lira	37.277	26.7704	NAE	0.044	38	0.18	21	Foufopoulos, J. (1997). The reptile fauna of the northern Dodecanese (Aegean islands, Greece). Herpetozoa, 10, 3-12.
Makronissi (A)	37.3606	26.7536	NAE	0.274	38.5	0.36	37	Foufopoulos, J. (1997). The reptile fauna of the northern Dodecanese (Aegean islands, Greece). Herpetozoa, 10, 3-12.
Makronissi (L)	37.2734	26.736	NAE	0.229	41.4	2.03	32	Foufopoulos, J. (1997). The reptile fauna of the northern Dodecanese (Aegean islands, Greece). Herpetozoa, 10, 3-12.
Marathos	37.369	26.7259	NAE	0.33	41	0.62	47	Foufopoulos, J. (1997). The reptile fauna of the northern Dodecanese (Aegean islands, Greece). Herpetozoa, 10, 3-12.
Oinousses	38.5238	26.2275	NAE	14.4	8.9	1.88	166	Cattaneo, A. (2018). L'erpetofauna (Reptilia) delle isole egee di Oinousses (Egeo nordorientale) e di Lipsi (Dodecaneso settentrionale). Naturalista sicil., S. IV, XLII, 273-297.
Patmos	37.3548	26.551	NAE	35	50.2	20.6	269	Chondropoulos, B. P. (1986). A checklist of the Greek reptiles. I. The lizards. Amphibia-Reptilia, 7, 217−235.
Pilafi	37.2664	26.7515	NAE	0.073	40.4	1.59	56	Foufopoulos, J. (1997). The reptile fauna of the northern Dodecanese (Aegean islands, Greece). Herpetozoa, 10, 3-12.
Psomos	37.272	26.7515	NAE	0.03	40.23	0.21	18	Foufopoulos, J. (1997). The reptile fauna of the northern Dodecanese (Aegean islands, Greece). Herpetozoa, 10, 3-12.
Samiopoula	37.6276	26.7943	NAE	1.02	18.4	0.84	124	Chondropoulos, B. P. (1986). A checklist of the Greek reptiles. I. The lizards. Amphibia-Reptilia, 7, 217−235.
Samos	37.7424	26.7973	NAE	476	1.75	1.75	1434	Speybroeck, J., Boble, D., Razzetti, E., Dimaki, M., Kirchner, M. K., & Beukema, W. (2014). The distribution of amphibians and reptiles on Samos Island (Greece)(Amphibia: Reptilia). Herpetozoa, 27, 39−63.
Stavronissi (Lepsoi)	37.2674	26.7571	NAE	0.084	39.5	1.15	45	Foufopoulos, J. (1997). The reptile fauna of the northern Dodecanese (Aegean islands, Greece). Herpetozoa, 10, 3-12.
Strongylo (Fournoi)	37.5236	26.4949	NAE	0.055	47.8	0.59	23	Dimaki, M., & Legakis, A.(1999). The reptile fauna of the Fourni Archipelago (Eastern Aegean, Greece). Herpetozoa, 12, 129-133.
Telendos	37.0107	26.907	NAE	4.65	27.7	0.98	460	Schneider, B. (1983). Zur Herpetofauna der Inseln Kalymnos und Telendos (Dodekanes, Ägäis). Salamandra, 19, 61-70.
Thymaina	37.5847	26.437	NAE	10.1	49.5	1.24	436	Dimaki, M., & Legakis, A.(1999). The reptile fauna of the Fourni Archipelago (Eastern Aegean, Greece). Herpetozoa, 12, 129-133.
Tsouka	37.3589	26.7494	NAE	0.03	40.6	0.14	22	Foufopoulos, J. (1997). The reptile fauna of the northern Dodecanese (Aegean islands, Greece). Herpetozoa, 10, 3-12.
Samothrace	40.4572	25.594	NMI	178	37.1	23.95	1611	Cattaneo, A. (2001). L’erpetofauna delle isole egee di Thassos, Samothraki e Lemnos. Bollettino del Museo civico di storia naturale di Venezia, 52, 155-181.
Thasos	40.6739	24.6374	NMI	379	6.8	6.8	1205	Cattaneo, A. (2001). L’erpetofauna delle isole egee di Thassos, Samothraki e Lemnos. Bollettino del Museo civico di storia naturale di Venezia, 52, 155-181.
Thassopoula	40.8282	24.7087	NMI	0.7	2.16	2.16	108	Chondropoulos, B. P. (1986). A checklist of the Greek reptiles. I. The lizards. Amphibia-Reptilia, 7, 217−235.
Alimia	36.2744	27.7132	SAE	7.4	39	6.82	265	Grano, M., Cattaneo, C., & Cattaneo, A. (2015). First observations on the herpetological and theriological fauna of Alimia Island (Rhodes Archipelago, Aegean Sea). Biodiversity Journal, 6, 73-78.
Armathia (Kasos)	35.4366	26.862	SAE	2.69	144	2.7	103	Chondropoulos, B. P. (1986). A checklist of the Greek reptiles. I. The lizards. Amphibia-Reptilia, 7, 217−235.
Gyali	36.6712	27.1283	SAE	4.56	22	5	177	Chondropoulos, B. P. (1986). A checklist of the Greek reptiles. I. The lizards. Amphibia-Reptilia, 7, 217−235.
Halki	36.2287	27.5716	SAE	28.1	47	9	593	Grano, M., & Cattaneo, C. (2015).First record of Zamenis situla (Linnaeus, 1758) (Reptilia Serpentes) for the Aegean island of Chalki (Dodecanese, Greece). Naturalista sicil., S. IV, XXXIX, 375-381.
Karpathos	35.5453	27.1478	SAE	301	92	48	1215	Bogaerts, S., Pasmans, F., Protopapas, D., Pafilis, P., & Lymberakis, P. (2018). Rediscovery of the grass snake (Natrix natrix) on the island of Karpathos, Greece. Herpetology Notes, 11, 303-305.
Kasos	35.3965	26.9247	SAE	66	143	6	601	Kornilios, P., & Thanou, E. (2016). Two additions to the herpetofauna of Kasos (Aegean Sea, Greece) and the role of human-mediated dispersals. Herpetological Review 47, 633-635.
Kastellorizo	36.1425	29.5808	SAE	9.1	2.57	2.57	273	Paysant, F. (2005). Herpetological notes on the Island of Kastellorizo (South-east Aegean, Greece). Herpetozoa, 18, 80-83.
Makri (Rhodos)	36.2601	27.7672	SAE	0.65	38.1	2.2	99	Bader, T., Riegler, C., & Grillitsch, H. (2009). The herpetofauna of the island of Rhodes (Dodecanese, Greece). Herpetozoa, 21, 147-169.
Nisyros	36.582	27.184	SAE	41.6	16.8	16.8	698	Cattaneo, A. (2006). Contributo alla conoscenza dell'erpetofauna dell'isola egea di Nisyros (Dodecaneso) (Reptilia). Naturalista Sicil. IV,XXX, 485-494.
Pentanissos	36.0739	28.0944	SAE	0.01	53.7	0.81	1	Bader, T., Riegler, C., & Grillitsch, H. (2009). The herpetofauna of the island of Rhodes (Dodecanese, Greece). Herpetozoa, 21, 147-169.
Psomi	36.1538	29.6088	SAE	0.003	2.68	0.86	1	Kalaentzis, K., Strachinis, I., Katsiyiannis, P., Oefinger, P., & Kazilas, C. (2018). New records and an updated list of the herpetofauna of Kastellorizo and the adjacent islet Psomi (Dodecanese, Greece). Herpetology Notes, 11, 1009-1019.
Rhodes	36.2077	27.9621	SAE	1398	18.86	18.86	1216	Bader, T., Riegler, C., & Grillitsch, H. (2009). The herpetofauna of the island of Rhodes (Dodecanese, Greece). Herpetozoa, 21, 147-169.
Strongyli (Rhodos)	36.2431	27.7705	SAE	0.22	39.8	1.34	61	Bader, T., Riegler, C., & Grillitsch, H. (2009). The herpetofauna of the island of Rhodes (Dodecanese, Greece). Herpetozoa, 21, 147-169.
Symi	36.595	27.839	SAE	58	6.98	6.98	617	Wilson, M. J., & Grillitsch, H. (2009). The herpetofauna of Simi (Dodecanese, Greece). Herpetozoa, 22, 99-113.
Tilos	36.426	27.3738	SAE	63	20.57	20.57	620	Broggi, M. F. (2006). Isolation und Landnutzungswandel und ihre Einflüsse auf die Herpetofauna - dargestellt am Beispiel der Insel Tilos(Dodekanes, Griechenland). Herpetozoa, 19, 13-16.
Alicudi	38.5429	14.3496	SIC	5.2	118	15.42	656	Massa, B. (2008). Atlante della biodiversità della Sicilia: Vertebrati terrestri. Palermo: Agenzia Regionale per la Protezione dell'Ambiente della Sicilia.
Basiluzzo	38.6637	15.1135	SIC	0.32	62	3.5	143	Massa, B. (2008). Atlante della biodiversità della Sicilia: Vertebrati terrestri. Palermo: Agenzia Regionale per la Protezione dell'Ambiente della Sicilia.
delle Femmine	38.2104	13.2359	SIC	0.15	210	0.57	35	Massa, B. (2008). Atlante della biodiversità della Sicilia: Vertebrati terrestri. Palermo: Agenzia Regionale per la Protezione dell'Ambiente della Sicilia.
Favignana	37.9271	12.3131	SIC	19	145	8.81	306	Massa, B. (2008). Atlante della biodiversità della Sicilia: Vertebrati terrestri. Palermo: Agenzia Regionale per la Protezione dell'Ambiente della Sicilia.
Filicudi	38.5729	14.5647	SIC	9.5	101	18	774	Massa, B. (2008). Atlante della biodiversità della Sicilia: Vertebrati terrestri. Palermo: Agenzia Regionale per la Protezione dell'Ambiente della Sicilia.
La Canna	38.5822	14.5272	SIC	0.004107	105	1.14	1	Massa, B. (2008). Atlante della biodiversità della Sicilia: Vertebrati terrestri. Palermo: Agenzia Regionale per la Protezione dell'Ambiente della Sicilia.
La Scuola	37.8628	12.4567	SIC	0.003714	151	0.64	1	Massa, B. (2008). Atlante della biodiversità della Sicilia: Vertebrati terrestri. Palermo: Agenzia Regionale per la Protezione dell'Ambiente della Sicilia.
Lachea	37.5614	15.1662	SIC	0.02	63	0.35	12	Massa, B. (2008). Atlante della biodiversità della Sicilia: Vertebrati terrestri. Palermo: Agenzia Regionale per la Protezione dell'Ambiente della Sicilia.
Levanzo	38.0005	12.3343	SIC	5.8	152	5.54	268	Massa, B. (2008). Atlante della biodiversità della Sicilia: Vertebrati terrestri. Palermo: Agenzia Regionale per la Protezione dell'Ambiente della Sicilia.
Lipari	38.4851	14.9342	SIC	37	64.5	32.6	583	Massa, B. (2008). Atlante della biodiversità della Sicilia: Vertebrati terrestri. Palermo: Agenzia Regionale per la Protezione dell'Ambiente della Sicilia.
Lisca Bianca	38.6393	15.114	SIC	0.03	62	2.43	8	Massa, B. (2008). Atlante della biodiversità della Sicilia: Vertebrati terrestri. Palermo: Agenzia Regionale per la Protezione dell'Ambiente della Sicilia.
Lunga	37.8838	12.4414	SIC	6.48	154	0.43	1	Massa, B. (2008). Atlante della biodiversità della Sicilia: Vertebrati terrestri. Palermo: Agenzia Regionale per la Protezione dell'Ambiente della Sicilia.
Marettimo	37.9685	12.0584	SIC	12	132	16	686	Massa, B. (2008). Atlante della biodiversità della Sicilia: Vertebrati terrestri. Palermo: Agenzia Regionale per la Protezione dell'Ambiente della Sicilia.
Panarea	38.6369	15.0651	SIC	3.4	67	14.9	421	Massa, B. (2008). Atlante della biodiversità della Sicilia: Vertebrati terrestri. Palermo: Agenzia Regionale per la Protezione dell'Ambiente della Sicilia.
Pantelleria	36.7901	11.9966	SIC	83	73.7	73.7	836	Massa, B. (2008). Atlante della biodiversità della Sicilia: Vertebrati terrestri. Palermo: Agenzia Regionale per la Protezione dell'Ambiente della Sicilia.
Rocca di San Nicola	37.1123	13.8565	SIC	0.01	186.6	0.11	4	Massa, B. (2008). Atlante della biodiversità della Sicilia: Vertebrati terrestri. Palermo: Agenzia Regionale per la Protezione dell'Ambiente della Sicilia.
Salina	38.5633	14.8392	SIC	26.8	76.13	4.21	962	Massa, B. (2008). Atlante della biodiversità della Sicilia: Vertebrati terrestri. Palermo: Agenzia Regionale per la Protezione dell'Ambiente della Sicilia.
San Pantaleo (Mozia)	37.8677	12.4686	SIC	0.41	279	0.83	15	Massa, B. (2008). Atlante della biodiversità della Sicilia: Vertebrati terrestri. Palermo: Agenzia Regionale per la Protezione dell'Ambiente della Sicilia.
Santa Maria (Sicily)	37.8823	12.4581	SIC	0.18	151	0.59	11	Massa, B. (2008). Atlante della biodiversità della Sicilia: Vertebrati terrestri. Palermo: Agenzia Regionale per la Protezione dell'Ambiente della Sicilia.
Scoglio Faraglione	38.5794	14.8007	SIC	0.01	83.2	0.33	1	Massa, B. (2008). Atlante della biodiversità della Sicilia: Vertebrati terrestri. Palermo: Agenzia Regionale per la Protezione dell'Ambiente della Sicilia.
Sicily	37.574	14.247	SIC	25832	3.1	3.1	3329	Massa, B. (2008). Atlante della biodiversità della Sicilia: Vertebrati terrestri. Palermo: Agenzia Regionale per la Protezione dell'Ambiente della Sicilia.
Stromboli	38.7915	15.2141	SIC	12.6	55.1	35.04	924	Massa, B. (2008). Atlante della biodiversità della Sicilia: Vertebrati terrestri. Palermo: Agenzia Regionale per la Protezione dell'Ambiente della Sicilia.
Strombolicchio	38.8171	15.2519	SIC	0.004354	54.4	1.57	5	Massa, B. (2008). Atlante della biodiversità della Sicilia: Vertebrati terrestri. Palermo: Agenzia Regionale per la Protezione dell'Ambiente della Sicilia.
Ustica	38.706	13.1781	SIC	8.7	221.51	54.52	49	Massa, B. (2008). Atlante della biodiversità della Sicilia: Vertebrati terrestri. Palermo: Agenzia Regionale per la Protezione dell'Ambiente della Sicilia.
Vulcano	38.3911	14.9742	SIC	20.9	58.2	0.94	501	Massa, B. (2008). Atlante della biodiversità della Sicilia: Vertebrati terrestri. Palermo: Agenzia Regionale per la Protezione dell'Ambiente della Sicilia.
Aegina	37.7348	23.4984	SMI	83	7.58	7.58	513	Chondropoulos, B. P. (1986). A checklist of the Greek reptiles. I. The lizards. Amphibia-Reptilia, 7, 217−235.
Agistri (Aegina)	37.6951	23.3505	SMI	12	4.14	4.14	291	Chondropoulos, B. P. (1986). A checklist of the Greek reptiles. I. The lizards. Amphibia-Reptilia, 7, 217−235.
Antikythera	35.8607	23.3059	SMI	20.4	60	32	372	Chondropoulos, B. P. (1986). A checklist of the Greek reptiles. I. The lizards. Amphibia-Reptilia, 7, 217−235.
Elafonisos	36.4911	22.9611	SMI	19	0.9	0.9	276	Broggi, M.F., 2016. The reptile fauna of the Island of Elafonisos (Peloponnese, Lakonia, Greece). Herpetozoa, 28, 198-203.
Euboea	38.5542	23.8701	SMI	3655	0.1	0.1	1743	Christopoulos, A., Verikokakis, A.G., Detsis, V., Nikolaides, I., Tsiokos, L., Pafilis, P., & Kapsalas, G. (2019). First records of Eryx jaculus (Linnaeus, 1758) from Euboea Island, Greece (Squamata: Boidae). Herpetology Notes, 12, 663-666.
Hydra	37.3308	23.4645	SMI	50	7	7	600	Clark, R. (1996). The Herpetofauna of the Uninhabited Islands of the Spetsai/Hydra Island Complex, Greece. British Herpetological Society Bulletin, 58, 36-43.
Kythira	36.2447	22.9734	SMI	278	14	14	506	Broggi, M. F. (2016). The herpetofauna of the Island of Kythera (Attica, Greece)(Amphibia; Reptilia). Herpetozoa, 29, 37-46.
Makronisos	37.703	24.126	SMI	18.3	2.9	2.9	281	Chondropoulos, B. P. (1986). A checklist of the Greek reptiles. I. The lizards. Amphibia-Reptilia, 7, 217−235.
Pori	35.9745	23.2454	SMI	0.31	50.5	8.3	120	Lymberakis, P., Valakos, E.D., Sagonas, K., & Pafilis, P. (2016). The castaway: characteristic islet features affect the ecology of the most isolated European lizard. Acta Herpetologica, 11, 161-169.
Poros	37.5249	23.4705	SMI	22.9	0.28	0.28	360	Chondropoulos, B. P. (1986). A checklist of the Greek reptiles. I. The lizards. Amphibia-Reptilia, 7, 217−235.
Prasouda (Euboea)	38.6647	24.2505	SMI	0.07	48.7	8.4	21	Chondropoulos, B. P. (1986). A checklist of the Greek reptiles. I. The lizards. Amphibia-Reptilia, 7, 217−235.
Psili	37.4371	22.981	SMI	2.1	2.6	2.6	215	Chondropoulos, B. P. (1986). A checklist of the Greek reptiles. I. The lizards. Amphibia-Reptilia, 7, 217−235.
Salamis	37.9387	23.5006	SMI	95	0.54	0.54	375	Chondropoulos, B. P. (1986). A checklist of the Greek reptiles. I. The lizards. Amphibia-Reptilia, 7, 217−235.
Spetses	37.2604	23.1337	SMI	22.2	2.37	2.37	245	Chondropoulos, B. P. (1986). A checklist of the Greek reptiles. I. The lizards. Amphibia-Reptilia, 7, 217−235.
Asinara	41.077	8.30873	COR	51	270	2.28	401	Sindaco, R., Doria, G., Razzetti, E., & Bernini, F. (2006). Atlante degli Anfibi e Rettili d’Italia. Firenze: Polistampa
Budelli	41.2837	9.35038	COR	1.84	191	4	70	Sindaco, R., Doria, G., Razzetti, E., & Bernini, F. (2006). Atlante degli Anfibi e Rettili d’Italia. Firenze: Polistampa
Campionna	38.9145	8.76562	COR	0.01	193	0.11	12	Sindaco, R., Doria, G., Razzetti, E., & Bernini, F. (2006). Atlante degli Anfibi e Rettili d’Italia. Firenze: Polistampa
Capicciolu	41.309	9.36925	COR	0.02	190	4	21	Corti, C., Biaggini, M., Delaugerre, M., & Lo Cascio, P. (2014). New data on the herpetofauna of the National Park “Arcipelago di La Maddalena”(NE Sardinia, Italy). Scripta Herpetologica, 1, 55-62.
Cappucini	41.1529	9.50245	COR	0.03	219	0.52	19	Sindaco, R., Doria, G., Razzetti, E., & Bernini, F. (2006). Atlante degli Anfibi e Rettili d’Italia. Firenze: Polistampa
Caprera	41.2073	9.46476	COR	15.7	188	1.12	212	Corti, C., Biaggini, M., Delaugerre, M., & Lo Cascio, P. (2014). New data on the herpetofauna of the National Park “Arcipelago di La Maddalena”(NE Sardinia, Italy). Scripta Herpetologica, 1, 55-62.
Carpa	41.2876	9.36235	COR	0.004137	190	0.26	5	Corti, C., Biaggini, M., Delaugerre, M., & Lo Cascio, P. (2014). New data on the herpetofauna of the National Park “Arcipelago di La Maddalena”(NE Sardinia, Italy). Scripta Herpetologica, 1, 55-62.
Corsica	42.1011	9.12372	COR	8681	83	12.3	2706	Sindaco, R., Doria, G., Razzetti, E., & Bernini, F. (2006). Atlante degli Anfibi e Rettili d’Italia. Firenze: Polistampa
de Cornuta	41.6323	9.36875	COR	0.012	165	0.42	1	Delaugerre, M., & Cheylan, M. (1992). Atlas de Repartition des Batraciens et Reptiles de Corse. Montpellier: Parc Naturel Regional de Corse-Ecole Pratique des Hautes Études.
de Farina	41.5808	9.35674	COR	0.01516	167	0.05	21	Delaugerre, M., & Cheylan, M. (1992). Atlas de Repartition des Batraciens et Reptiles de Corse. Montpellier: Parc Naturel Regional de Corse-Ecole Pratique des Hautes Études.
de Vacca	41.5564	9.38707	COR	0.0048	169	1.13	1	Delaugerre, M., & Cheylan, M. (1992). Atlas de Repartition des Batraciens et Reptiles de Corse. Montpellier: Parc Naturel Regional de Corse-Ecole Pratique des Hautes Études.
delle Bisce	41.1647	9.52282	COR	0.3	190	0.62	18	Sindaco, R., Doria, G., Razzetti, E., & Bernini, F. (2006). Atlante degli Anfibi e Rettili d’Italia. Firenze: Polistampa
Fazzuolo grande	41.3934	9.13444	COR	0.01213	195	0.01	31	Delaugerre, M., & Cheylan, M. (1992). Atlas de Repartition des Batraciens et Reptiles de Corse. Montpellier: Parc Naturel Regional de Corse-Ecole Pratique des Hautes Études.
Folaca	41.5486	9.31498	COR	0.004	175	0.26	1	Delaugerre, M., & Cheylan, M. (1992). Atlas de Repartition des Batraciens et Reptiles de Corse. Montpellier: Parc Naturel Regional de Corse-Ecole Pratique des Hautes Études.
Forana	41.561	9.37267	COR	0.1548	170	1.92	19	Delaugerre, M., & Cheylan, M. (1992). Atlas de Repartition des Batraciens et Reptiles de Corse. Montpellier: Parc Naturel Regional de Corse-Ecole Pratique des Hautes Études.
Gargalo	42.37	8.53962	COR	0.23	171	0.08	106	Delaugerre, M., & Cheylan, M. (1992). Atlas de Repartition des Batraciens et Reptiles de Corse. Montpellier: Parc Naturel Regional de Corse-Ecole Pratique des Hautes Études.
Giardinelli	41.232	9.44093	COR	0.5	186	0.05	8	Corti, C., Biaggini, M., Delaugerre, M., & Lo Cascio, P. (2014). New data on the herpetofauna of the National Park “Arcipelago di La Maddalena”(NE Sardinia, Italy). Scripta Herpetologica, 1, 55-62.
Giraglia (Corsica)	43.0258	9.40667	COR	0.12	87	1.48	71	Delaugerre, M., & Cheylan, M. (1992). Atlas de Repartition des Batraciens et Reptiles de Corse. Montpellier: Parc Naturel Regional de Corse-Ecole Pratique des Hautes Études.
Grand Ilot des Bruzzi	41.4605	9.0207	COR	0.00888	197	0.27	1	Delaugerre, M., & Cheylan, M. (1992). Atlas de Repartition des Batraciens et Reptiles de Corse. Montpellier: Parc Naturel Regional de Corse-Ecole Pratique des Hautes Études.
Guardiola	42.2459	8.58664	COR	0.0031	171	0.17	1	Delaugerre, M., & Cheylan, M. (1992). Atlas de Repartition des Batraciens et Reptiles de Corse. Montpellier: Parc Naturel Regional de Corse-Ecole Pratique des Hautes Études.
Isole della Marmorata	41.2535	9.23797	COR	0.05	197	0.15	6	Sindaco, R., Doria, G., Razzetti, E., & Bernini, F. (2006). Atlante degli Anfibi e Rettili d’Italia. Firenze: Polistampa
La Maddalena	41.2321	9.41124	COR	20.1	185	1.51	125	Sindaco, R., Doria, G., Razzetti, E., & Bernini, F. (2006). Atlante degli Anfibi e Rettili d’Italia. Firenze: Polistampa
La Presa	41.3091	9.37582	COR	0.3	189	0.01	33	Corti, C., Biaggini, M., Delaugerre, M., & Lo Cascio, P. (2014). New data on the herpetofauna of the National Park “Arcipelago di La Maddalena”(NE Sardinia, Italy). Scripta Herpetologica, 1, 55-62.
Lavezzi	41.3388	9.2583	COR	0.72937	194	4.2	17	Delaugerre, M., & Cheylan, M. (1992). Atlas de Repartition des Batraciens et Reptiles de Corse. Montpellier: Parc Naturel Regional de Corse-Ecole Pratique des Hautes Études.
Li Nibani	41.1264	9.56622	COR	0.09	190	0.6	17	Sindaco, R., Doria, G., Razzetti, E., & Bernini, F. (2006). Atlante degli Anfibi e Rettili d’Italia. Firenze: Polistampa
Maestro Maria	41.5556	9.36633	COR	0.0282	171	0.26	1	Delaugerre, M., & Cheylan, M. (1992). Atlas de Repartition des Batraciens et Reptiles de Corse. Montpellier: Parc Naturel Regional de Corse-Ecole Pratique des Hautes Études.
Mal de Ventre	39.9914	8.30586	COR	1	322	6.98	17	Sindaco, R., Doria, G., Razzetti, E., & Bernini, F. (2006). Atlante degli Anfibi e Rettili d’Italia. Firenze: Polistampa
Mezzu Mare	41.8779	8.59316	COR	0.372	197	1.6	55	Delaugerre, M., & Cheylan, M. (1992). Atlas de Repartition des Batraciens et Reptiles de Corse. Montpellier: Parc Naturel Regional de Corse-Ecole Pratique des Hautes Études.
Molara	40.8694	9.72803	COR	3.78	204	2.62	160	Sindaco, R., Doria, G., Razzetti, E., & Bernini, F. (2006). Atlante degli Anfibi e Rettili d’Italia. Firenze: Polistampa
Mortorio	41.0756	9.60239	COR	0.67	192	3.1	68	Corti, C., Biaggini, M., Delaugerre, M., & Lo Cascio, P. (2014). New data on the herpetofauna of the National Park “Arcipelago di La Maddalena”(NE Sardinia, Italy). Scripta Herpetologica, 1, 55-62.
Orto Grande	42.2419	8.57236	COR	0.00562	175	0.25	1	Delaugerre, M., & Cheylan, M. (1992). Atlas de Repartition des Batraciens et Reptiles de Corse. Montpellier: Parc Naturel Regional de Corse-Ecole Pratique des Hautes Études.
Pecora	41.1825	9.48551	COR	0.07	190	0.18	12	Corti, C., Biaggini, M., Delaugerre, M., & Lo Cascio, P. (2014). New data on the herpetofauna of the National Park “Arcipelago di La Maddalena”(NE Sardinia, Italy). Scripta Herpetologica, 1, 55-62.
Piana	41.5513	9.36148	COR	0.1849	174	1.7	24	Delaugerre, M., & Cheylan, M. (1992). Atlas de Repartition des Batraciens et Reptiles de Corse. Montpellier: Parc Naturel Regional de Corse-Ecole Pratique des Hautes Études.
Pinarellu (Corsica)	41.6694	9.395	COR	0.21	162	0.07	52	Delaugerre, M., & Cheylan, M. (1992). Atlas de Repartition des Batraciens et Reptiles de Corse. Montpellier: Parc Naturel Regional de Corse-Ecole Pratique des Hautes Études.
Razzoli	41.3002	9.34982	COR	1.9	190.86	0.08	51	Sindaco, R., Doria, G., Razzetti, E., & Bernini, F. (2006). Atlante degli Anfibi e Rettili d’Italia. Firenze: Polistampa
Rossa di Trinità	41.0143	8.86334	COR	0.05	241	0.5	21	Sindaco, R., Doria, G., Razzetti, E., & Bernini, F. (2006). Atlante degli Anfibi e Rettili d’Italia. Firenze: Polistampa
San Ciprianu	41.6337	9.36207	COR	0.04	166	0.26	27	Delaugerre, M., & Cheylan, M. (1992). Atlas de Repartition des Batraciens et Reptiles de Corse. Montpellier: Parc Naturel Regional de Corse-Ecole Pratique des Hautes Études.
San Macario	39.0034	9.03224	COR	0.03	193	0.48	1	Sindaco, R., Doria, G., Razzetti, E., & Bernini, F. (2006). Atlante degli Anfibi e Rettili d’Italia. Firenze: Polistampa
San Pietro	39.139	8.28007	COR	51	224	4.3	211	Sindaco, R., Doria, G., Razzetti, E., & Bernini, F. (2006). Atlante degli Anfibi e Rettili d’Italia. Firenze: Polistampa
Santa Maria (Sardinia)	41.2976	9.37403	COR	2.01	194	4.12	42	Sindaco, R., Doria, G., Razzetti, E., & Bernini, F. (2006). Atlante degli Anfibi e Rettili d’Italia. Firenze: Polistampa
Sant'Antioco	39.0385	8.41265	COR	109	204.7	0.21	271	Sindaco, R., Doria, G., Razzetti, E., & Bernini, F. (2006). Atlante degli Anfibi e Rettili d’Italia. Firenze: Polistampa
Sardinia	40.0782	9.17199	COR	24100	190	190	1834	Salvi, D., & Bombi, P. (2010). Reptiles of Sardinia: updating the knowledge on their distribution. Acta Herpetologica, 5, 161-177.
Serpentara	39.1398	9.6054	COR	0.36	197.4	3.26	32	Sindaco, R., Doria, G., Razzetti, E., & Bernini, F. (2006). Atlante degli Anfibi e Rettili d’Italia. Firenze: Polistampa
Spargi	41.2422	9.35015	COR	4.67	194.6	1.68	120	Sindaco, R., Doria, G., Razzetti, E., & Bernini, F. (2006). Atlante degli Anfibi e Rettili d’Italia. Firenze: Polistampa
Su Giudeu	38.8821	8.86489	COR	0.02	187	0.14	4	Sindaco, R., Doria, G., Razzetti, E., & Bernini, F. (2006). Atlante degli Anfibi e Rettili d’Italia. Firenze: Polistampa
Tavolara	40.9058	9.71116	COR	5.9	199.24	2.08	500	Sindaco, R., Doria, G., Razzetti, E., & Bernini, F. (2006). Atlante degli Anfibi e Rettili d’Italia. Firenze: Polistampa
Tonnara	41.4268	9.10228	COR	0.01102	197.1	0.13	1	Delaugerre, M., & Cheylan, M. (1992). Atlas de Repartition des Batraciens et Reptiles de Corse. Montpellier: Parc Naturel Regional de Corse-Ecole Pratique des Hautes Études.
Toro Grande	41.5094	9.38162	COR	0.0162	173.6	6.45	9	Delaugerre, M., & Cheylan, M. (1992). Atlas de Repartition des Batraciens et Reptiles de Corse. Montpellier: Parc Naturel Regional de Corse-Ecole Pratique des Hautes Études.
Turredda	38.8917	8.81303	COR	0.05	186.9	0.17	28	Sindaco, R., Doria, G., Razzetti, E., & Bernini, F. (2006). Atlante degli Anfibi e Rettili d’Italia. Firenze: Polistampa
Ziglione	41.5941	9.30427	COR	0.00235	173.2	0.21	5	Delaugerre, M., & Cheylan, M. (1992). Atlas de Repartition des Batraciens et Reptiles de Corse. Montpellier: Parc Naturel Regional de Corse-Ecole Pratique des Hautes Études.
Argentarola	42.4185	11.0817	TYR2	0.01	0.45	0.45	20	Sindaco, R., Doria, G., Razzetti, E., & Bernini, F. (2006). Atlante degli Anfibi e Rettili d’Italia. Firenze: Polistampa
Capraia	43.0343	9.81862	TYR2	19	53	28	445	Fattorini, S. (2010). Influence of recent geography and paleogeography on the structure of reptile communities in a land-bridge archipelago. Journal of Herpetology, 44, 242-253.
Capri	40.5508	14.2217	TYR2	10.4	5.2	5.2	589	Sindaco, R., Doria, G., Razzetti, E., & Bernini, F. (2006). Atlante degli Anfibi e Rettili d’Italia. Firenze: Polistampa
Cerboli	42.8583	10.5475	TYR2	0.11	7	7	33	Sindaco, R., Doria, G., Razzetti, E., & Bernini, F. (2006). Atlante degli Anfibi e Rettili d’Italia. Firenze: Polistampa
Dino	39.8738	15.774	TYR2	0.36	0.15	0.15	89	Sindaco, R., Doria, G., Razzetti, E., & Bernini, F. (2006). Atlante degli Anfibi e Rettili d’Italia. Firenze: Polistampa
Elba	42.7758	10.2081	TYR2	224	11	11	1018	Vaccaro, A., & Turrisi, G. F. (2007). Ritrovamento di Zamenis longissimus (Laurenti, 1768)(Reptilia, Colubridae) sull’Isola d’Elba (Toscana, Italia). Acta Herpetologica, 2(1), 59-63.
Formica di Burano	42.3804	11.3111	TYR2	0.01	2.88	2.88	1	Sindaco, R., Doria, G., Razzetti, E., & Bernini, F. (2006). Atlante degli Anfibi e Rettili d’Italia. Firenze: Polistampa
Giannutri	42.2528	11.1009	TYR2	2.88	11.4	11.4	88	Fattorini, S. (2010). Influence of recent geography and paleogeography on the structure of reptile communities in a land-bridge archipelago. Journal of Herpetology, 44, 242-253.
Giglio	42.3537	10.9043	TYR2	23.8	15	15	496	Fattorini, S. (2010). Influence of recent geography and paleogeography on the structure of reptile communities in a land-bridge archipelago. Journal of Herpetology, 44, 242-253.
Gorgona	43.4309	9.89902	TYR2	2.23	34	34	254	Fattorini, S. (2010). Influence of recent geography and paleogeography on the structure of reptile communities in a land-bridge archipelago. Journal of Herpetology, 44, 242-253.
Grande di Grosseto	42.5765	10.8818	TYR2	0.05	14	14	3	Sindaco, R., Doria, G., Razzetti, E., & Bernini, F. (2006). Atlante degli Anfibi e Rettili d’Italia. Firenze: Polistampa
Ischia	40.7343	13.8995	TYR2	46	9	9	789	Sindaco, R., Doria, G., Razzetti, E., & Bernini, F. (2006). Atlante degli Anfibi e Rettili d’Italia. Firenze: Polistampa
Isolotto di Port' Ercole	42.3814	11.2107	TYR2	0.07	0.3	0.3	65	Sindaco, R., Doria, G., Razzetti, E., & Bernini, F. (2006). Atlante degli Anfibi e Rettili d’Italia. Firenze: Polistampa
La Peraiola	43.0319	9.79657	TYR2	0.01	53	0.05	2	Sindaco, R., Doria, G., Razzetti, E., & Bernini, F. (2006). Atlante degli Anfibi e Rettili d’Italia. Firenze: Polistampa
La Scola	42.5838	10.1063	TYR2	0.016	50	0.28	34	Sindaco, R., Doria, G., Razzetti, E., & Bernini, F. (2006). Atlante degli Anfibi e Rettili d’Italia. Firenze: Polistampa
Licosa	40.2513	14.9002	TYR2	0.01	0.34	0.34	2	Sindaco, R., Doria, G., Razzetti, E., & Bernini, F. (2006). Atlante degli Anfibi e Rettili d’Italia. Firenze: Polistampa
Montecristo	42.3345	10.3106	TYR2	10.4	62	41	645	Fattorini, S. (2010). Influence of recent geography and paleogeography on the structure of reptile communities in a land-bridge archipelago. Journal of Herpetology, 44, 242-253.
Palmaiola	42.8658	10.4751	TYR2	0.7	7.4	3.1	63	Sindaco, R., Doria, G., Razzetti, E., & Bernini, F. (2006). Atlante degli Anfibi e Rettili d’Italia. Firenze: Polistampa
Palmaria	44.043	9.84462	TYR2	1.67	0.28	0.28	190	Sindaco, R., Doria, G., Razzetti, E., & Bernini, F. (2006). Atlante degli Anfibi e Rettili d’Italia. Firenze: Polistampa
Pianosa	42.5828	10.0783	TYR2	10.3	50.5	13.6	22	Fattorini, S. (2010). Influence of recent geography and paleogeography on the structure of reptile communities in a land-bridge archipelago. Journal of Herpetology, 44, 242-253.
Ponza	40.9068	12.9544	TYR2	7.5	35.8	35.8	282	Sindaco, R., Doria, G., Razzetti, E., & Bernini, F. (2006). Atlante degli Anfibi e Rettili d’Italia. Firenze: Polistampa
San Pietro (Tarento)	40.4498	17.1562	TYR2	1.19	2.86	2.86	12	Sindaco, R., Doria, G., Razzetti, E., & Bernini, F. (2006). Atlante degli Anfibi e Rettili d’Italia. Firenze: Polistampa
Sant'Andrea	40.0494	17.949	TYR2	0.53	1.47	1.47	1	Sindaco, R., Doria, G., Razzetti, E., & Bernini, F. (2006). Atlante degli Anfibi e Rettili d’Italia. Firenze: Polistampa
Santo Stefano (Lazio)	40.7899	13.4541	TYR2	0.32	46.1	1.56	85	Sindaco, R., Doria, G., Razzetti, E., & Bernini, F. (2006). Atlante degli Anfibi e Rettili d’Italia. Firenze: Polistampa
Tino	44.0268	9.85137	TYR2	0.14	2.6	0.5	100	Sindaco, R., Doria, G., Razzetti, E., & Bernini, F. (2006). Atlante degli Anfibi e Rettili d’Italia. Firenze: Polistampa
Topi	42.8709	10.4233	TYR2	0.01	9.9	0.3	5	Sindaco, R., Doria, G., Razzetti, E., & Bernini, F. (2006). Atlante degli Anfibi e Rettili d’Italia. Firenze: Polistampa
Torre Scuola	44.0517	9.8583	TYR2	0.001	1.04	0.25	15	Sindaco, R., Doria, G., Razzetti, E., & Bernini, F. (2006). Atlante degli Anfibi e Rettili d’Italia. Firenze: Polistampa
Ventotene	40.7929	13.4251	TYR2	1.44	46.57	36.79	94	Sindaco, R., Doria, G., Razzetti, E., & Bernini, F. (2006). Atlante degli Anfibi e Rettili d’Italia. Firenze: Polistampa
Vivara	40.7438	13.9944	TYR2	0.36	6.25	0.25	113	Sindaco, R., Doria, G., Razzetti, E., & Bernini, F. (2006). Atlante degli Anfibi e Rettili d’Italia. Firenze: Polistampa
La Galite	37.5282	8.93835	TUN	8.02	39	39	391	Schleich, H. H., Kästle, W., & Kabisch, K. (1996). Amphibians and reptiles of North Africa. Koenigstein: Koeltz.
